# Supplementary material for: Young adults not in education, employment, or training (NEET): a global scoping review
Source: BMC Public Health. 2025 Oct 8;25:3394. doi: 10.1186/s12889-025-24781-y (PMC12505988; doi:10.1186/s12889-025-24781-y)
Supplement: Supplementary file 2 — Supplementary Material 2. [file 12889_2025_24781_MOESM2_ESM.xlsx]

## Sheet: Appendix 2
Main topic	Author(s)	Title	Publication Year	Journal	Target population	Aim/objective	Study type	Methods	Data type	Type of analysis	Study period	Country/region	Results	Conclusions
Perspectives of NEET	Andersen JH; Tjørnhøj-Thomsen T; Reventlow S; Davidsen AS	Challenging care work: General practitioners' perspectives on caring for young adults with complex psychosocial problems.	2021	Health (London)	Young adults (18-29) in the view of general practitioners (GPs), psychiatric nurses and social workers.	Investigate a complex infrastructure network comprising the general practitioners, psychiatry, the municipalities and the young adults	Qualitative	interviews and focus-groups	Qualitative	Descriptive	N.A.	Denmark	Stemic difficulties with handling intertwined social and mental health problems, and the young adults have challenges with receiving the available care	We argue that general practitioners strive to provide care, but they are challenged by the following: contested diagnostic interpretations and the bureaucratic significance of diagnoses for the provision of care from psychiatry and the municipalities,
Perspectives of NEET	Ayoub, M; Udo, C; Randell, E	Promoting social engagement for young adults living in social isolation in Sweden: social workers and health care professionals' perceptions of success factors	2023	NORDIC SOCIAL WORK RESEARCH	16-30	Explore what factors social workers and health care professionals find more successful in supporting socially withdrawn young adults	Qualitative	Empowerment as the theoretical point of departure	Interviews	Thematic network analysis.	2018	Sweden	The participants tended to associate the issues of young adults with difficulties related to transition into adulthood and that successful factors to re-engage these young adults were based on an empowerment-oriented perspective	This study shows that a successful intervention to break the isolation of socially withdrawn young adults and meet their complex needs calls for early identification, an integrated and holistic approach, multifaceted interventions and individually tailored and flexible activities
Perspectives of NEET	Brown, C; Douthwaite, A; Batlle, IC; Savvides, N	A multi-stakeholder analysis of the risks to early school leaving: comparing young peoples' and educators' perspectives on five categories of risk	2024	JOURNAL OF YOUTH STUDIES	Disengaged young people	Analyse findings according to five different categories of risk	Qualitative	Qualitative	Interviews	Analysis of the coding schema to elicit the generative mechanisms	N.A.	England	While adults’ focus was on educational policy, young people emphasised the institutional manifestation of structural factors, which shape the daily experience of schooling. These risks were indicative of the rigidity of schooling structures and behavioural systems that led to educational exclusion for learners with diverse needs.	ESL requires preventative as opposed to purely compensatory interventions, which calls into question the current English policy direction that approaches the issue of ESL as one of only strengthening training pathways
Perspectives of NEET	Draghicescu, LM; Marcozzi, I; Stancescu, I	Teachers Perceptions and Attitudes Regarding ESL	2021	REVISTA ROMANEASCA PENTRU EDUCATIE MULTIDIMENSIONALA	Teachers	Investigate the perceptions and attitudes of teachers and identify the most effective strategies for preventing ESL	Qualitative	Focus-groups with teachers	Qualitative	Descriptive	N.A.	Italy, Lithuania, Portugal, Romania	Teachers have a wide range of perceptions and attitudes regarding ESL, especially regarding the causes associated with the school environment. Some of them consider that ESL is not caused by school related factors, others consider that this factors may occur, but they don`t have power to reduce their action.	In order to manage effectively the early school leaving situations ranks the psychosocial competences first.
Perspectives of NEET	Dumouilla, A; Botella, M; Gillet, M; Joncheray, H; Guegan, JM; Robieux, L; Bordes, P; Collard, L; Hodzic, S; Sovet, L; Lubart, T; Zenasni, F	Comparison of social representations of NEETs in active young French adults and NEETs themselves	2021	BRITISH JOURNAL OF GUIDANCE & COUNSELLING	Young people under 26 (social services and outpatinet psychiatric clinics)	Examine the Social Representations (SRs) of NEETs in France	Qualitative	Matched control (NEET & employed/in education)	Interviews, semantic content analyse	Graphical Representation of Multiple Correspondence Analysis on the comparison group’s corpus	N.A.	France	The comparison group perceived NEET as non-active whereas the NEETs perceived themselves as active. NEET is more negatively perceived by the comparison group than by NEETs themselves.	Need to develop effective communication to talk about work, education, and training with NEETs
Perspectives of NEET	Manana, TA; Rule, PN	From deficit to apposite: A critique of NEET constructions of out-of-school youth in Eswatini (formerly Swaziland)	2021	INTERNATIONAL REVIEW OF EDUCATION	Out-of-school youth	Present a critique of the neoliberal term "NEET" as a description of out-of-school youth	Mixed-method	Narrative study	Focus group discussions and questionnaires to investigate the educational experiences of 55 Emaswati out-of-school youth	Narrative inquiry approach and life history design, data analysed using continous qualitative analysis.	N.A.	Eswatini	Four themes emerged from an analysis of the data: poverty, livelihoods, stigma and social efficacy. It argues that the "NEET" label is reductive of young people's potential and sidelines their contributions to their families, communities and wider society. It proposes the term FILLL (Family involvement, social Insertedness, Learning, Livelihoods, Legacies) as an alternative which better captures …	This concept may contribute to reimagining the relationship between formal and informal learning and livelihoods, and between Western and African knowledge systems, in Eswatini and other developing countries.
Perspectives of NEET	Ottosen, KO; Goll, CB; Wynn, R; Sorlie, T	'Days of Frustration': A Qualitative Study of Adolescents' Thoughts and Experiences of Schooling after Early Dropout	2023	BEHAVIORAL SCIENCES	16-21	Explore the possible influence of upbringing and schooling on dropout	Qualitative	Qualitative	Interviews	Ecological-developmental perspective	2011	Norway	Dropout was associated with an unstable family situation, lack of structure in everyday life, unresolved complex learning difficulties, bullying, and a tough existence in a rented room. The participants conveyed a sense of defeat, frustration, and an absence of meaningful alternatives.	Social support, academic achievement, and parental involvement are important dimensions to prevent school dropout
Perspectives of NEET	Parola, A; Donsì, L; Parrello, S	"I Don't Feel like an Adult"-Self-Perception of Delayed Transition to Adulthood in NEET Sample	2023	SOCIETIES	NEETs 18-34	Provide a deeper understanding of the self-perception of the transition to adulthood among the Italian NEET	Qualitative	Qualitative	Interviews	Mixed-methods, assess transition from adolescence to adulthood by self-rating.	N.A.	Italy	Analysis showed that the category with the highest frequency was role transition, and almost all the NEETs in this category felt “in-between”	Work is a crucial factor in self-perception as an adult
Perspectives of NEET	Runhare, T; Ouda, JB; Vele, MT; Mudzielwana, N	School-community interventions to curb learner dropout: The perceptions of key education stakeholders in a rural South African school neighbourhood	2021	INTERNATIONAL REVIEW OF EDUCATION	17-22	Examine the views of key stakeholders in rural South African secondary schools on strategies for curbing learner dropout.	Qualitative	Qualitative case study	Interviews and focus groups	Thematic analysis	2017-2018	South Africa	The main strategies the two schools used to curb learner dropout include the National School Nutrition Programme (NSNP); the “no-fee school” system; counselling on personal and family challenges; attractive extra- or co-curricular activities; encouragement of parental involvement in school matters; and collaboration between the community and school leadership in monitoring learners.	Stronger school–community partnership is needed, in which both the community and the school take shared responsibility for children’s educational access and opportunity.
Perspectives of NEET	Wintersteller, T; Wöhrer, V; Danz, S; Malik, M	"They Really Only Look for the Best": How Young People Frame Problems in School-to-Work Transition	2022	SOCIAL INCLUSION	15-23	Explore how young people in educational measures experience and discuss tensions between structural and individualised challenges they face in the transition from school to work.	Qualitative	Participatory research	Interviews	Descriptive	2020-2021	Austria	They struggle with constant comparisons to “norm” biographies and their accompanying social pressure as they try to meet the high expectations of school, work, and family. Mental health was a prominent issue, as the young co‐researchers experience stigma and a lack of professional support, which can impede their access to the labour market	Young people in employment measures require a more inclusive school and work environment that supports them regardless of their origin, family background, appearance, or mental health status
Psychological issues and NEET	Author(s)	Title	Publication Year	Journal	Target population	Aim/objective	Study type	Methods	Data type	Type of analysis	Study period	Country/region	Results	Conclusions
Psychological issues and NEET	Chae, HJ; Bae, SM	The Association Between Social Stigma, Career Barrier, and Depressive Symptoms Among Out-of-School Korean Adolescents Based on a National Sample	2023	CHILD AND ADOLESCENT SOCIAL WORK JOURNAL	Out-of-school youths aged 17 to 19 years.	Investigate the relationship between parental abuse, ego-resilience, social stigma, career barriers, and depressive symptoms in out-of-school youths.	Cross-sectional design	Data from 522 high school-aged adolescents out-of school.	Data from the second wave of the Dropout Youth Panel Survey (2014) conducted by the National Youth Policy Institute of Korea.	Descriptive statistics, Pearson's correlation analysis, and hierarchical multiple regression analysis	Not specified	South Korea	The results indicated that gender, family economic level, parental abuse, ego-resilience, social stigma, and career barriers were significantly related to depression in out-of-school youths. Female adolescents reported greater depressive symptoms, while family economic status and parental abuse were negatively related to depressive symptoms.	Gender, family economic level, parental abuse, ego-resilience, social stigma, and career barriers, excluding age were significantly related to depression in out-of-school youths.
Psychological issues and NEET	Cho, MS	Stigma and life satisfaction among out-of-school Korean youth: the mediating roles of self-esteem and depressive symptoms	2023	CURRENT PSYCHOLOGY	Out-of-school Korean youth aged 18-23 years.	Investigate the mediating roles of self-esteem and depressive symptoms in the relationship between stigma and life satisfaction among out-of-school Korean youth.	Cross-sectional design	Examine the relationship between stigma, self-esteem, depressive symptoms, and life satisfaction.	Survey conducted by the National Youth Policy Insitute (NYPI) in Korea.	Hierarchical linear regression, path analysis, and structural equation modeling.	2017	South Korea	Internalized stigma was negatively associated with life satisfaction. Self-esteem significantly mediated the influence of stigma on depression and the influence of depression on life satisfaction. Further, stigma directly and significantly influenced depression.	The study found that stigma had a negative association with life satisfaction among out-of-school Korean youth. Self-esteem was identified as a mediator of this negative relationship, while depressive symptoms were found to mediate a positive association between stigma and life satisfaction.
Psychological issues and NEET	de Groot, S; Veldman, K; Amick, BC ; Oldehinkel, TAJ; Arends, I; BÃ¼ltmann, U	Does the timing and duration of mental health problems during childhood and adolescence matter for labour market participation of young adults?	2021	JOURNAL OF EPIDEMIOLOGY AND COMMUNITY HEALTH	Dutch adolescents who were part of the TRacking Adolescents’ Individual Lives Survey (TRAILS) cohort study. The study focuses on understanding the impact of mental health problems during childhood and adolescence on labor market participation in young adulthood.	Investigate how the timing and duration of mental health problems during childhood and adolescence impact young adults' labor market participation.	prospective population-based cohort study	The study utilized data from the TRAILS study, a prospective population-based cohort study, to investigate the impact of timing and duration of mental health problems during childhood and adolescence on young adults' labor market participation.	The data types used in the study include categorical variables such as sex and educational attainment, as well as continuous variables like age and duration of mental health problems.	The study used logistic regression analyses to examine the effects of the timing and duration of internalizing and externalizing problems at specific ages on labor market participation at age 26. The analyses included crude associations and adjusted odds ratios for age, sex, and educational attainment.	2001 to 2012	The Netherlands	Internalizing problems at all ages were associated with an increased risk of not having a paid job at age 26, with stronger associations over time. Participants with a long duration of internalizing problems during childhood and adolescence were at a higher risk of unemployment in young adulthood.	The study concluded that the duration of mental health problems during childhood and adolescence significantly impacts labor market participation in young adulthood, especially for those with long-lasting internalizing problems.
Psychological issues and NEET	de Groot, S; Veldman, K; Amick, BC; Bultmann, U	Work functioning among young adults: the role of mental health problems from childhood to young adulthood	2022	OCCUPATIONAL AND ENVIRONMENTAL MEDICINE	The target group of the study consisted of young adults who were part of the TRacking Adolescents’ Individual Lives Survey (TRAILS) cohort.	The objective of the study was to investigate the impact of mental health problems (MHPs) from childhood to young adulthood on work functioning in young adults at age 29. The study aimed to assess how different trajectories of MHPs influenced work role functioning using validated measures and regression analyses. The goal was to provide insights into the association between mental health problems…	prospective population-based cohort study	The study used growth mixture modeling to identify mental health trajectories and conducted linear regression analyses to link these trajectories with work functioning, with a sensitivity analysis for comparison.	Sociodemographic characteristics, history of mental health problems, work functioning scores, and variables related to employment such as type of employment, employment contract, and work hours per week.	Linear regression analyses to examine the association between class membership of mental health problem trajectories and work functioning, and sensitivity analysis to compare results with the main analysis.	The study followed children from age 11 over a period of 18 years with seven follow-up waves, starting in March 2001 and concluding in 2019/2020.	The Netherlands	The study revealed that young adults with a history of persistent or elevated mental health problems, such as internalizing and externalizing problems, experienced difficulties meeting work demands in various areas.	Mental health problems from childhood to young adulthood impact work functioning in young adults, emphasizing the importance of a life-course perspective in addressing mental health and work outcomes.
Psychological issues and NEET	Giroletti, T; Paterson-Young, C	Contextualizing Resilience in Young People: The Use of Child and Youth Resilience Measure Revised and Interviews in a Mixed Method Approach	2023	JOURNAL OF EVIDENCE-BASED SOCIAL WORK	Young people, particularly those aged between 15 and 20 years old, who were participating in the Employability Programme and facing challenges such as being NEET (Not in Education, Employment, or Training) and adversity.	To examine the role of an Employability Programme in developing resilience in NEET (Not in Education, Employment, or Training) young people who have faced adversity.	Mixed-methods study	Utilizing both qualitative (semi-structured interviews) and quantitative (CYRM-R scale) data collection methods	The study collected qualitative data through semi-structured interviews, where participants shared their experiences and perspectives. Quantitative data was gathered using the CYRM-R scale, a standardized tool to measure resilience levels among young NEET individuals.	The study employed a six-phase Thematic Analysis process, following the steps of data familiarization, data coding, theme development, theme review and development, theme refinement and naming, and reporting.	2019	Unied Kingdom	The results of the study indicated a significant association between higher resilience levels and factors such as school attendance and living in areas with lower crime rates. Additionally, lower resilience was observed among individuals experiencing higher levels of deprivation.	Resilience in NEET young people is influenced by various factors at the individual, community, and societal levels. To enhance resilience, tailored interventions addressing psychological issues, community support, and access to resources are recommended.
Psychological issues and NEET	Haula, T; Vaalavuo, M	Mental health problems in youth and later receipt of social assistance: do parental resources matter?	2022	JOURNAL OF YOUTH STUDIES	The target group of the study consisted of individuals born in 1990-1992 in Finland who lived in the capital region and were followed from age 16 to 24 to examine the relationship between mental health issues in adolescence and social assistance receipt.	Study the association between mental health problems in adolescence and early adulthood with the later receipt of social assistance in Finland.	Cohort Study	The study used individual-level register data from 2005 to 2016 for individuals in the capital region of Finland. The analysis focused on a cohort born in 1990-1992, tracking them from age 16 to 24 to study the impact of mental health and household income on social assistance receipt.	Data included information on health care services, pharmaceuticals, social assistance, and socioeconomic characteristics.	The analysis focused on a cohort born in 1990-1992, tracking them from age 16 to 24 to study the impact of mental health and household income on social assistance receipt.	2005 to 2016	Finland	Individuals with mental health problems (MHP) and lower household income at age 16 had significantly increased odds of receiving social assistance at age 24. The association between MHP and social assistance was attenuated after considering education and employment status.	Developing cost-effective policies and early interventions to promote mental health is crucial. Policymakers should focus on reducing social exclusion and long-term social assistance receipt among young adults.
Psychological issues and NEET	Helgesson, M; Björkenstam, E; Rahman, S; Gustafsson, K; Taipale, H; Tanskanen, A; Ekselius, L; Mittendorfer-Rutz, E	Labour market marginalisation in young adults diagnosed with attention-deficit hyperactivity disorder (ADHD): a population-based longitudinal cohort study in Sweden	2023	PSYCHOLOGICAL MEDICINE	The target population in the study was young adults in Sweden aged 19-29 years with an incident diagnosis of ADHD between 2006 and 2011.	The aim of the study was to assess the risk of labor market marginalization (LMM) in young adult men and women with incident ADHD compared to the general population without ADHD and unaffected siblings of individuals diagnosed with ADHD.	Longitudinal cohort study	The study utilized data from five registers, merging them individually based on the outcome measures. It followed a cohort of young adults with ADHD for 5 years, assessing disability pension, long-term sick leave, long-term unemployment, and a combined measure of labor market marginalization.	The data used in the study were administrative register-based data from various sources in Sweden, including healthcare registers and social insurance registers.	The analyses included socio-demographic factors, work-related factors, and comorbid disorders, using conditional Cox proportional hazard regression models with competing risks for sibling analyses.	2006-2011	Sweden	The study found that young adults with ADHD had a significantly higher risk of long-term sick leave, long-term unemployment, and disability pension compared to the general population.	Young adults diagnosed with ADHD face a substantial risk of labor market marginalization, including long-term sick leave, long-term unemployment, and disability pension. Comorbid mental health conditions play a role in exacerbating these outcomes.
Psychological issues and NEET	Hetlevik,; Smith-Sivertsen, T; Haukenes, I; Ruths, S; Baste, V	Young adults with depression: A registry-based longitudinal study of work-life marginalisation. The Norwegian GP-DEP study	2023	SCANDINAVIAN JOURNAL OF PUBLIC HEALTH	Individuals in Norway who were born in 1986 and 1987 and were still living in the country in 2016. Specifically, the study focused on individuals aged 22 to 29 years to investigate the association between a depression diagnosis in young adulthood and the risk of marginalization at age 29. The cohort included both those who had completed upper secondary school and those who had not completed it by…	The goal of this study was to explore the association between a depression diagnosis in young adulthood and the risk of marginalization at age 29, focusing on individuals who had completed upper secondary school and those who had not completed it by age 21. The study aimed to investigate the impact of depression on outcomes such as risk of marginalization and educational achievement, considering …	registry-based cohort study	Utilized a longitudinal design and national registries to ensure representativeness and eliminate recall bias.	Data from health, welfare, and population registries were linked at the individual level to provide comprehensive information on depression and related care.	Poisson regression with robust variance estimates was employed to assess the relative risk of marginalization outcomes associated with a depression diagnosis at ages 22-26, adjusting for various factors such as comorbidities, gender, and country of origin.	The study period covered individuals born in 1986 and 1987 and living in Norway from 2008 to 2016.	Norway	The study revealed that a diagnosis of depression in young adulthood (ages 22-26) was significantly associated with an increased risk of marginalization, particularly in individuals who had completed upper secondary school by age 21.	The study found that depression, especially when accompanied by other mental health conditions, increased the risk of marginalization among young adults. To counteract this risk, the research suggests prioritizing interventions to help depressed young adults improve their functioning levels.
Psychological issues and NEET	Hua, ZY; Ma, DD	Depression and Perceived Social Support among Unemployed Youths in China: Investigating the Roles of Emotion-Regulation Difficulties and Self-Efficacy	2022	INTERNATIONAL JOURNAL OF ENVIRONMENTAL RESEARCH AND PUBLIC HEALTH	Unemployed youths aged between 16 and 24 living in Shanghai, China.	Investigate the impact of perceived social support on depression among unemployed youths in Shanghai, China, while exploring the mediating roles of emotion-regulation difficulties and self-efficacy in this relationship.	Cross-sectional design	Multi-stage convenience sampling method to collect data	Self-reported questionnaires completed by the 511 particicpants.	Mediation analysis to examine the relationships between perceived social support, emotion-regulation difficulties, self-efficacy, and depression among the participants.	December 2020 to April 2021	China	Results indicated significant indirect effects of perceived social support on depression through emotion-regulation difficulties and self-efficacy.	The study emphasized the importance of perceived social support in influencing the mental health of unemployed youths, with lower levels of support linked to increased risk of depression. It suggested that building a supportive environment and providing care could help mitigate psychological disorders during unemployment. Additionally, the findings underscored the significance of emotion-regulati…
Psychological issues and NEET	Hua, ZY; Ma, DD; Xia, XL	Emotional Dysregulation and Time Structure Mediate the Link between Perceived Stress and Insomnia among Unemployed Young People in China: A Cross-Sectional Study	2022	INTERNATIONAL JOURNAL OF ENVIRONMENTAL RESEARCH AND PUBLIC HEALTH	Unemployed youth in China aged between 16 and 24 years who were actively looking for work within the past month.	Investigate the prevalence of insomnia among unemployed Chinese youth and explore the role of perceived stress, emotional dysregulation, and time structure in the relationship between stress and insomnia.	Cross-sectional design	Through a multiple-stage convenience sampling, 511 unemployed young people (38.6% women; mean age = 21.51; SD = 2.22) were measured using the 10-item Perceived Stress Scale (PSS-10), Insomnia Severity Index (ISI), 16-item Difficulties in Emotion Regulation Scale (DERS-16), and Time Structure Questionnaire (TSQ).	Self-reported questionnaires on demographic data, unemployment-related information, and psychometric scales completed by the 511 particicpants.	Descriptiv statistics, chi-square tests, bivariate Pearson correlation analyses and mediation analyses, implemented using the bootstrapping method proposed by Preacher and Hayes and the PROCESS macro for SPSS.	2020 to 2021	China	Perceived stress had a significant total effect on insomnia among unemployed youth. Analysis revealed that perceived stress significantly influenced emotional dysregulation and time structure.	The study highlighted the high prevalence of insomnia among unemployed youth in China and emphasized the importance of addressing stress-related health issues. It suggested that interventions focusing on emotional regulation and time management could help reduce the risk of insomnia in this population.
Psychological issues and NEET	Juurlink, TT; Betts, JK; Nicol, K; Lamers, F; Beekman, ATF; Cotton, SM; Chanen, AM	CHARACTERISTICS AND PREDICTORS OF EDUCATIONAL AND OCCUPATIONAL DISENGAGEMENT AMONG OUTPATIENT YOUTH WITH BORDERLINE PERSONALITY DISORDER	2022	JOURNAL OF PERSONALITY DISORDERS	The target population in the study consisted of 112 outpatients aged 15-25 years with a Borderline Personality Disorder (BPD) diagnosis who participated in a randomized controlled trial	The study aimed to investigate predictors of vocational disengagement in young people with BPD.	Secondary analysis of data from a larger randomized controlled trial (RCT) called Monitoring Outcomes of BPD in Youth (MOBY).	The study involved secondary analysis of data from the MOBY randomized controlled trial (RCT) to examine the effectiveness of early interventions for BPD. Treatment included case management and general psychiatric care over a 6-month period.	Statistical analyses such as logistic regression and multinomial logistic models to examine associations between clinical and sociodemographic variables and vocational disengagement among outpatient youth with Borderline Personality Disorder (BPD).	Logistic regression and multinomial logistic models	2011-2015	Australia	22% of participants were lost to follow-up by 18 months, and missing occupational and educational status values were imputed, potentially biasing the outcomes. The analysis revealed associations between NEET status and various predictors, cautioning that the results should be interpreted carefully due to the exploratory nature of the study and the lack of adjustments for multiple comparisons.	The study concluded that NEET status in young people with Borderline Personality Disorder (BPD) did not improve over time despite early intervention, highlighting the need for vocationally targeted interventions as part of standard treatment. The findings suggest that interventions to improve educational and occupational engagement need to occur early in the course of BPD to prevent enduring voca…
Psychological issues and NEET	Lee, SB; Shin, Y; Jeon, Y; Kim, S	Factors affecting social isolation among the young adults in South Korea: A cross-sectional analysis	2022	FRONTIERS IN PUBLIC HEALTH	young adults aged 19-39 years in South Korea	Evaluate both subjective and objective dimensions of social isolation and identify the risk factors contributing to social isolation among young adults aged 19-39 years.	Cross-sectional design	Collected data for 8 days through an online questionnaire survey and analyzed the data from 521 young adults to identify multidimensional factors influencing social isolation	Online questionnaire survey. Data included factors such as sociodemographic characteristics (age, unemployment), sociopsychological characteristics (relative deprivation, depression, self-esteem), and relationship characteristics (social skills, experience of violence).	Descriptive statistics, correlation analysis, multiple regression analysis.	2022	South Korea	Higher age and unemployment were associated with greater social isolation among young adults. Sociopsychological characteristics such as higher levels of relative deprivation, depression, more negative future outlook, and lower self-esteem were correlated with greater social isolation.	The study highlighted the need for a customized support system at the national level to prevent social isolation among young adults and the importance of providing mental health services tailored to their needs.
Psychological issues and NEET	Minh, A; McLeod, CB; Reijneveld, SA; Veldman, K; van Zon, SKR; BÃ¼ltmann, U	The role of low educational attainment on the pathway from adolescent internalizing and externalizing problems to early adult labour market disconnection in the Dutch TRAILS cohort	2023	SSM-POPULATION HEALTH	Young individuals aged 16 to 25 in Canada and the USA, focusing on their depressive symptom trajectories and how these trajectories influenced their early adult education and employment outcomes.	To compare the relationship between depressive symptom trajectories from age 16 to 25 and early adult education and employment outcomes in Canada and the USA.	Quantitative	Use of growth mixture modeling to identify depressive symptom trajectories from age 16 to 25 in Canadian and American cohorts. Additionally, multivariable multinomial logistic regressions were employed to estimate the effect of depressive symptom trajectory group membership on education and employment outcomes.	Survey data from the National Longitudinal Survey of Children and Youth in Canada and the National Longitudinal Survey of Youth 79 Child/Young Adult in the USA	The study utilized growth mixture modeling to identify depressive symptom trajectories from age 16 to 25 in both Canadian and American cohorts. Additionally, multivariable multinomial logistic regressions were used to estimate the effect of depressive symptom trajectory group membership on education and employment outcomes.	The study analyzed data from the Canadian National Longitudinal Survey of Children and Youth (NLSCY) from Cycles 4 to 8, spanning from 2002 to 2009, and data from the American National Longitudinal Survey of Youth 1979 Children/Young Adult (NLSY79 Children/YA) from 1986 to 2014.	Canada and the USA.	Higher depressive symptom trajectories were linked to lower educational attainment and being NEET in both Canadian and American cohorts. Canadians generally had better education and employment outcomes compared to Americans.	The study concludes that interventions for prevention in adolescence and support for young people not in education, employment, or training (NEET) are crucial.
Psychological issues and NEET	Pelekh, Y; Rudiuk, O; Demianiuk, V	PERSONALITY EMPLOYMENT CRISIS IN THE SUBJECTIVE PROJECTION OF THE UNEMPLOYED YOUTH WITH HIGHER EDUCATION	2022	PROBLEMS OF EDUCATION IN THE 21ST CENTURY	The target population in the research is unemployed youth with higher education, specifically focusing on those who are experiencing a personal crisis of employment.	The target of the research is to study the cognitive and sense components of experiencing a personal employment crisis among unemployed youth with higher education, aiming to understand their cognitive assessments and cognitive-sense constructs related to job loss or inability to find employment.	Empirical	The research utilized empirical research methods to study the cognitive assessments and cognitive-sense constructs of unemployed youth with higher education.	The data type used in the study includes cognitive assessments and cognitive-sense constructs of unemployed youth with higher education, obtained through empirical research methods such as scaling matrices and multidimensional scaling analysis.	It involved analyzing the individual situations of professional exclusion or unclaimed labor, as well as identifying areas of life most affected by job loss or inability to find employment.	not mentioned	Ukraine	The most frustrated social factors among unemployed youth with higher education were "inability to use the profession" and "difficult financial situation," while the most frustrated psychological factors were "uncertainty in the future" and "feelings of dependence on external circumstances." The study also identified cognitive-sense constructs used by the youth in interpreting situations of profe…	The study concludes that professional exclusion and unclaimed labor among individuals, particularly unemployed youth with higher education, reflect societal issues and shortcomings in the education system.
Psychological issues and NEET	Plenty, S; Magnusson, C; LÃ¥ftman, SB	Internalising and externalising problems during adolescence and the subsequent likelihood of being Not in Employment, Education or Training (NEET) among males and females: The mediating role of school performance	2021	SSM-POPULATION HEALTH	The target group for this study consists of respondents (n = 5,025) who participated in wave 1 during the 2010/11 school year while in grade 8 (~14–15 years of age), with a gender distribution of 49% males and 51% females.	To investigate the associations between mental health problems in adolescence and the likelihood of being NEET (Not in Education, Employment, or Training) in early adulthood, focusing on gender differences and the potential mediating role of school performance.	Quantitative	Analyzed data from 4452 participants using Stata 16.	Data from the Swedish part of the Children of Immigrants Longitudinal Survey in Four European Countries (CILS4EU), focusing on young people's living conditions related to integration and well-being.	Logistic regression analysis is used to examine the relationship between mental health problems in adolescence and NEET status in young adulthood.	Data collected during the 2010/11 school year when participants were in grade 8 (~14–15 years of age) and followed up until 2017 when they were around 21-22 years of age.	Sweden	The results indicated that high internalising symptoms had an effect on NEET status, with school performance mediating this relationship for females.	The study concludes that mental health problems in adolescence can impact educational and labor market outcomes in early adulthood, potentially leading to exclusion from education and employment.
Psychological issues and NEET	Porru, F; Schuring, M; Hoogendijk, WJG; Burdorf, A; Robroek, SJW	Impact of mental disorders during education on work participation: a register-based longitudinal study on young adults with 10 years follow-up	2023	JOURNAL OF EPIDEMIOLOGY AND COMMUNITY HEALTH	Young adults who graduated from intermediate and higher education in the Netherlands between 2010 and 2019 and were 35 years old or younger.	To investigate the influence of mental disorders on entering and maintaining paid employment among young adults.	Register-based longitudinal study	The study used individual-level data from residents in the Netherlands to analyze medication use, sociodemographics, education levels, and paid employment status over a 10-year period.	The data types used in the study included register information on sex, age, migration background, medication use for mental disorders (such as antipsychotics, anxiolytics, antidepressants, psychostimulants), and work participation outcomes.	Statistical analyses, including Cox proportional hazards regression models, were employed to assess the associations between medication use, sociodemographic factors, and work participation.	The study period covered the years between 2010 and 2019	The Netherlands	Individuals with mental disorders were less likely to enter paid employment (HR 0.69–0.70) and more likely to exit paid employment (HR 1.41–1.42). Antipsychotic users had the lowest entry rate (HR 0.44) and the highest exit rate (HR 1.82–1.91) from paid employment. The association between mental disorders and work participation was observed across various socioeconomic subgroups, emphasizing the …	The study concluded that young adults with mental disorders have a lower likelihood of entering and maintaining paid employment compared to their peers without mental disorders.
Psychological issues and NEET	Ringbom, I; Suvisaari, J; Sourander, A; Gissler, M; Gyllenberg, D	Temporal changes in the associations between diagnosed psychiatric disorders and dropping out of school early	2023	EUROPEAN CHILD & ADOLESCENT PSYCHIATRY	ndividuals born in Finland in 1987 and 1997 who were part of the Finnish Birth Cohort studies. The study specifically focused on adolescents within these cohorts who were at the stage of transitioning from compulsory education to upper secondary education.	The aim was to investigate the relationship between dropping out of school and psychiatric/neurodevelopmental disorders in Finnish cohorts born in 1987 and 1997.	Longitudinal	Data from the 1987 and 1997 Finnish Birth Cohort longitudinal studies is used, which included individuals born in Finland during those years.	The data used in the study were derived from Finnish nationwide registers, including the Finnish Care Register for Health Care, Medical Birth Register, and other relevant sources. These registers provided information on diagnoses, service use, sociodemographic characteristics, and educational outcomes of the participants.	The study employed logistic regression analysis to investigate the association between psychiatric/neurodevelopmental disorders and early school dropout.	The study period covered the years 1987 to 2003 for the cohort born in 1987 and 1997 to 2013 for the cohort born in 1997.	Finland	The study found significant associations between psychiatric and neurodevelopmental disorders and adolescents who dropped out of school early in both the 1987 and 1997 cohorts.	Findings indicated that a concerning proportion of adolescents diagnosed with autism spectrum disorder did not pursue upper secondary education, highlighting the importance of interventions to facilitate educational success.
Psychological issues and NEET	Shields, M; Dimov, S; King, TL; Milner, A; Kavanagh, A; Spittal, MJ; Disney, G	Does disability modify the relationship between labour force status and psychological distress among young people?	2023	OCCUPATIONAL AND ENVIRONMENTAL MEDICINE	The target population in the study includes young individuals aged approximately 21 years old who were part of the Longitudinal Surveys of Australian Youth (LSAY) cohorts from 2003, 2006, and 2009.	The aim of the study was to investigate the association between labor force status at age 21 and mental health outcomes at around age 22 in young individuals from the Longitudinal Surveys of Australian Youth (LSAY) cohorts. The study aimed to assess how employment status, particularly unemployment and difficulties finding work, may impact mental health, especially in individuals with disabilities.	longitudinal study	The study used data from the Longitudinal Surveys of Australian Youth (LSAY) cohorts from 2003, 2006, and 2009. It employed logistic regression models to analyze the association between labor force status at age 21 and mental health outcomes at around age 22, controlling for various confounders.	The data used in the study were longitudinal survey data collected from the Longitudinal Surveys of Australian Youth (LSAY) cohorts from 2003, 2006, and 2009. The data included information on labor force status, mental health outcomes, disability status, and other relevant variables measured at different waves over time.	The study conducted logistic regression analysis to estimate the association between labor force status at age 21 and mental health outcomes at around age 22. The analysis included controlling for confounders measured at different time points. Additionally, the research assessed effect modification related to disability status by adding interaction terms and calculating the relative excess risk o…	The study period covered data from the Longitudinal Surveys of Australian Youth (LSAY) cohorts from 2003, 2006, and 2009.	Australia	The study found that individuals who were unemployed and faced challenges in finding work at age 21 had higher odds of experiencing psychological distress at age 22 compared to those who were employed. The association between labor force status and mental health outcomes was modified by disability status, indicating that the impact of employment status on psychological distress varied based on di…	The study concluded that being unemployed and encountering difficulties in finding work was associated with increased odds of psychological distress in young individuals. It suggested that government interventions should focus on addressing challenges young people face in securing employment to prevent mental health issues.
Psychological issues and NEET	Spangenberg, H; Ramklint, M; Ramirez, A	A long-term follow-up study of labor market marginalization in psychiatric patients with and without personality disorder	2023	UPSALA JOURNAL OF MEDICAL SCIENCES	The target population of the study included former psychiatric patients with and without personality disorders diagnosed in young adulthood, followed up after 13 years, matched with controls in Sweden.	To evaluate the long-term labor market marginalization (LMM) after 13 years in a clinical sample of psychiatric patients with personality disorders reliably diagnosed in young adulthood through the LEAD procedure.	Long-term follow-up study	Involved a longitudinal evaluation using the LEAD procedure for psychiatric diagnostics, which included clinical interviews, structured diagnostic assessments, and evaluations of psychosocial problems over three patient visits. The participants were diagnosed with personality disorders based on the SCID-II scores, and labor market marginalization outcomes were assessed over a 13-year period using…	The data used in the study were collected from Swedish national registers.	The analysis in the study primarily focused on comparing labor market marginalization outcomes between former psychiatric patients with personality disorders using the LEAD procedure. The study also analyzed SCID-II scores and compared outcomes based on a dimensional approach to the personality disorder construct.	2003 to 2016	Sweden	The results of the study indicated that former psychiatric patients with personality disorders (PD) had more days of labor market marginalization (LMM) and received more social welfare benefits compared to controls after a 13-year follow-up. The PD group showed significantly worse outcomes in terms of social welfare benefits compared to controls, highlighting the long-term impact of PD on social …	The study concluded that personality disorders (PD) in young adults were associated with long-term labor market marginalization outcomes and poorer psychosocial functioning, as evidenced by increased social welfare benefits receipt.
Psychological issues and NEET	Veldman, K; Pingel, R; Hallqvist, J; Bean, CG; HammarstrÃ¶m, A	How does social support shape the association between depressive symptoms and labour market participation: a four-way decomposition	2022	EUROPEAN JOURNAL OF PUBLIC HEALTH	The target population for this study was participants from the Northern Swedish Cohort (NoSCo), a longitudinal study of Swedish individuals followed from adolescence into adulthood. The study initially recruited participants during their final year of compulsory schooling in Lulea˚, a municipality in Northern Sweden. The participants were followed up at ages 18, 21, 30, and 43, with a total of 27…	The aim of the study was to examine how social support in young adulthood influences the association between depressive symptoms in adolescence and poor labor market participation in adulthood. The study aimed to investigate whether social support acts as a mediator, moderator, or both in the relationship between depressive symptoms and labor market outcomes.	Longitudinal study	The study design involved analyzing the associations between depressive symptoms, social support, and labor market participation using data obtained through questionnaires and follow-up measurements at different ages. The study used statistical analyses, such as logistic and linear regression, to examine these relationships in an observational manner without intervention or manipulation of variab…	The data in the study were collected longitudinally from participants in the Northern Swedish Cohort (NoSCo). The data included information on depressive symptoms, social support, parental occupational groups, employment status at age 21, and labor market participation outcomes. The data were primarily categorical and continuous variables, analyzed using descriptive statistics, chi-square tests, …	The study utilized logistic and linear regression analysis to examine the associations between depressive symptoms, social support, and unemployment. Additionally, a four-way decomposition method was applied to investigate the association between depressive symptoms and unemployment, considering the potential influence of a lack of social support.	The study period spanned over 27 years, starting from the baseline measurement in 1981 when participants were recruited during their final year of compulsory schooling in Lulea˚, Northern Sweden. Subsequent measurement waves were conducted at ages 18 (1983), 21 (1986), 30 (1995), and 43 (2008).	Sweden	The results of the study indicated that both depressive symptoms during adolescence and social support in young adulthood were associated with adult unemployment. Participants with severe depressive symptoms were more likely to be unemployed for 6 months or more and report a lack of social support compared to those without severe depressive symptoms.	The study highlighted the long-term consequences of depressive symptoms in adolescence and emphasized the significant role of social support in shaping labor market participation outcomes. It was suggested that early detection and treatment of depressive symptoms, along with the development of social skills, could be crucial interventions.
Psychological issues and NEET	Veldman, K; Reijneveld, SA; Andersen, JH; Winding, TN; Labriola, M; Lund, T; BÃ¼ltmann, U	The timing and duration of depressive symptoms from adolescence to young adulthood and young adults' NEET status: the role of educational attainment	2022	SOCIAL PSYCHIATRY AND PSYCHIATRIC EPIDEMIOLOGY	Danish adolescents born in 1989 living in the county of Ringkjøbing, Denmark, with a total of 1512 participants. The participants were followed up from the age of 14 in 2004 to the age of 23 in 2012 to investigate the impact of depressive symptoms during adolescence on NEET (Not in Education, Employment, or Training) status in young adulthood.	To investigate the impact of depressive symptoms during adolescence on NEET (Not in Education, Employment, or Training) status in young adulthood among Danish adolescents born in 1989.	Quantitative prospective cohort study	Data on depressive symptoms, educational attainment, and NEET status were collected through questionnaires completed by participants at ages 14, 18, and 21, with follow-up data used from the 9-year follow-up in 2012 when they were 23 years old.	Information on depressive symptoms, educational attainment, parental educational level, family composition, and NEET status was collected through questionnaires and registers.	Statistical analyses, including binary logistic regression and a 4-way decomposition approach, were employed to identify direct, mediation, and interaction effects related to depressive symptoms and NEET status.	From 2004 when participants were 14 years old to 2012 when they were 23 years old. Data was collected at multiple time points during this period to assess depressive symptoms, educational attainment, and NEET status among Danish adolescents born in 1989.	Denmark	Depressive symptoms during adolescence were associated with an increased risk of being NEET in young adulthood. The timing and duration of depressive symptoms were significant factors influencing NEET status.	The study concluded that persistent depressive symptoms during adolescence increased the risk of being NEET in young adulthood. It highlighted the multiplicative effect of depressive symptoms and educational attainment on NEET status.
Psychological issues and NEET	Veldman, Karin, van Zon, Sander K.R., B€ultmann, Ute.	Once in NEET, always in NEET? Childhood and adolescent risk factors for different NEET patterns.	2022	European Journal of Public Health	Young adults who were part of the TRAILS study, a large prospective cohort study with repeated measures and 15 years of follow-up, focusing on the psychological, social, and physical development of children towards adulthood.	The aim of the study is to identify NEET patterns in young adulthood and examine whether early childhood and adolescent factors are associated with these different NEET patterns.	Longitudinal cohort study	The study used data from the TRAILS study, a Dutch prospective cohort study with a 15-year follow-up. NEET status was assessed at ages 19, 22, and 26, and various factors such as socioeconomic status, intelligence, negative life events, educational attainment, and mental health problems were measured at different ages. Multinomial logistic regression analysis was used to analyze the data and iden…	The data used in the study were collected through questionnaires and assessments, including information on NEET status, socioeconomic status, intelligence, negative life events, educational level, and mental health problems, obtained from the TRAILS study participants at different time points during their adolescence and young adulthood.	The data were analyzed using multinomial logistic regression analysis to examine the associations between childhood and adolescent factors and different NEET patterns between ages 19 and 26. Univariate associations were initially explored, followed by multivariate models that included all childhood and adolescent factors. The analysis aimed to identify risk factors associated with specific NEET p…	The analysis was conducted using data collected from participants born between 1989 and 1991 in the Northern part of the Netherlands. The TRAILS study started in March 2001, and data collection continued over a 15-year follow-up period until young adulthood.	Northern part of the Netherlands	The study identified four distinct NEET patterns among participants: non-NEETs (85.2%), early NEETs (4.5%), late NEETs (5.7%), and persistent NEETs (4.5%). Internalizing problems reported at age 11 were associated with an increased risk of early and late NEET status.	The findings underscored the importance of tailored interventions to prevent specific NEET patterns and highlighted the need for support systems to address mental health issues and socioeconomic challenges to facilitate a smoother transition into education and employment for vulnerable young adults..
Psychological issues and NEET	Virtanen, M; Lallukka, T; Alexanderson, K; Helgesson, M; HeikkilÃ¤, K; Ervasti, J; Pentti, J; Vahtera, J; KivimÃ¤ki, M; Mittendorfer-Rutz, E	Clustering of social disadvantage with attention-deficit/hyperactivity disorder in young adults: A register-based study in Sweden	2022	SCANDINAVIAN JOURNAL OF PSYCHOLOGY	The target population in the study includes young adults diagnosed with ADHD between the ages of 10 and 35 in Sweden. The study focused on individuals with ADHD who had not been on disability pension at the baseline. The sample consisted of 8,990 individuals with ADHD and 44,387 matched reference individuals without mental disorders.	To investigate the clustering of social disadvantage, specifically focusing on ADHD, unemployment, and low educational attainment in young adults in Sweden. The study aimed to examine whether these factors clustered together, especially in individuals diagnosed with ADHD, and to explore potential differences between men and women in this clustering.	Cohort study	The study utilized a nationwide cohort design and analyzed linked register data from Sweden. It identified individuals diagnosed with ADHD between the ages of 10 and 35 and a matched reference group without mental disorders. The analysis focused on examining the clustering of ADHD, unemployment, and low educational attainment, particularly in individuals with ADHD, and explored differences betwee…	The study utilized nationwide linked register data from Sweden, including information from specialized inpatient and outpatient healthcare registers, as well as data from the Swedish Social Insurance Agency registers on disability pension.	The study conducted clustering analyses to examine the patterns of ADHD, low education, unemployment, and disability pensioning among individuals in Sweden. The analysis focused on calculating observed-expected (O/E) ratios to determine whether these risk factors clustered together more or less often than expected if they were independent. The study used statistical software to perform these clus…	1987 to 2011	Sweden	The study found that individuals with ADHD had lower educational levels and higher rates of unemployment compared to the reference group.	The study concluded that young adults with ADHD are at increased risk of experiencing social disadvantage, such as low education and unemployment, especially among women and when unemployment is prolonged.
Psychological issues and NEET	Winding, TN; Nielsen, ML; Grytnes, R	Perceived stress in adolescence and labour market participation in young adulthood-a prospective cohort study	2023	BMC PUBLIC HEALTH	3038 participants born in 1989 who provided information on perceived stress at ages 15, 18, and 21, and had available register data on labor market participation from ages 25 to 29.	Examine the association between perceived stress during adolescence (ages 15 to 21) and labor market participation in early adulthood (ages 25 to 29) in both women and men.	Cohort Study	The study utilized multiple imputation to address missing data, correlation analysis to assess relationships between variables, and dichotomization of participants based on labor market participation.	Questionnaire data, register data, and imputed missing data.	Multiple logistic regression analysis to study the associations between perceived stress during adolescence and labor market participation from ages 25 to 29.	2015 to 2018	Denmark	The study demonstrated that persistent stress during adolescence, particularly in young men, was associated with an increased risk of low labor market participation in early adulthood.	The study concludes that there is a strong association between perceived stress during adolescence and low labor market participation in early adulthood, especially among men who experience accumulated stress.
Main topic	Author(s)	Title	Publication Year	Journal	Target population	Aim/objective	Study type	Methods	Data type	Type of analysis	Study period	Country/region	Results	Conclusions
Characteristics of NEET	Atay, B; Güneri, OY	Thriving in the face of youth unemployment: The role of personal and social resources	2023	JOURNAL OF EMPLOYMENT COUNSELING	University graduate NEETs in Turkey.	Investigate the impact of self, social, and work resources on the psychological well-being of unemployed college graduates.	Quantitative research.	Snowball and purposive sampling, online survey delivery, data collection, and statistical analysis.	Survey	Descriptive and inferential statistics, path analysis.	2020	Turkey	Self-resources (self-esteem, self-efficacy, employment hope) significantly influenced the psychological well-being of unemployed college graduates. Employment hope was a mediator in the relationship between resources and psychological well-being. Self-resources were crucial factors in determining the mental health outcomes of the participants.	The study underscores the significance of self-resources in enhancing the psychological well-being of unemployed college graduates. Addressing self-esteem, self-efficacy, and employment hope is crucial for mental health interventions. Policymakers and career counselors should prioritize these resources to support the psychological needs of unemployed young individuals effectively.
Characteristics of NEET	Avanesian, G; Borovskaya, M; Masych, M; Dikaya, L; Ryzhova, V; Egorova, V	How Far Are NEET Youth Falling Behind in Their Non-Cognitive Skills? An Econometric Analysis of Disparities	2024	ECONOMIES	The study focused on youth aged 15-24, specifically NEET and non-NEET individuals.	Analyze differences in non-cognitive skills between NEET and non-NEET youth using the Big Five taxonomy and grit.	Cross-sectional (not longitudinal)	Regression analysis	The study was conducted in Russia, utilizing data from the Russian Longitudinal Monitoring Survey.	Propensity score matching was used to control bias, and data from the Russian Longitudinal Monitoring Survey were analyzed.	2016	Russia	The study revealed that NEET status had a negative impact on conscientiousness, extraversion, and grit among youth. Propensity score matching helped control bias, and showed significant differences in non-cognitive skills between NEET and non-NEET groups. The analysis highlighted disparities in skills based on socio-economic status and NEET affiliation, indicating potential challenges for NEET yo…	The findings underscore the importance of addressing non-cognitive skill disparities among NEET youth, particularly those from disadvantaged backgrounds. Interventions aimed at enhancing these skills could potentially improve their prospects for successful integration into the labor market.
Characteristics of NEET	Chandler, RF; Lozada, ARS	Health status among NEET adolescents and young adults in the United States, 2016-2018	2021	SSM-POPULATION HEALTH	Individuals aged 16-25 in the United States.	Investigate the association between NEET status and health outcomes in young adults.	Cross-sectional (longitudinal)	Regression analysis	Utilized de-identified, publicly available data from the National Survey on Drug Use and Health (NSDUH) incorporating self-reported health, demographic, and socioeconomic characteristics.	Descriptive analysis and logistic regression models to assess the impact of NEET status on health outcomes.	2016-2018	USA	The study indicates that 11% of NEET individuals reported poor/fair health compared to 5.6% of non-NEETs. Alcohol use was reported by 48% of the sample, with 14.% classified as NEET. The analysis highlighted the impact of NEET status and alcohol use on health outcomes in young adults.	Understanding the health disparities faced by NEET individuals is crucial for targeted interventions. Addressing the health needs of young adults, particularly those being NEET, is essential for improving overall health outcomes. The study underscores the importance of considering NEET status and alcohol use when assessing health status in this population.
Characteristics of NEET	Desai, R; Magan, A; Ruiter, RAC; Reddy, PS; Mercken, LAG	Understanding Why Youth Drop Out of School in South Africa	2024	SAGE OPEN	13-20 year olds - Out of school youth (OSY)	Understand why learners drop out of school	Respondent Driven Sampling approach	Content analysis	Interviews	Content analysis	2018	South Africa	Males dropped out due to poor school performance, vocational aspirations, and social interactions at school. Females dropped out due to family-related reasons. In males and females, friends played a role in students dropping out of school.	Preventing students from early school leaving involves targeting the interpersonal, school and policy levels with gender-specific intervention.
Characteristics of NEET	Dietrich, H; Patzina, A; Chesters, J; Reissner, V	School-to-work transition and subjective well-being in Australia	2022	BRITISH JOURNAL OF SOCIOLOGY	Young individuals aged 15-25 in Australia from the HILDA survey.	Analyze how school-to-work transitions affect subjective well-being.	Cross-sectional (longitudinal)	Regression analysis	Analyzed data from the HILDA survey waves from 2001-2018.	Employed fixed effects impact functions to study intra-individual change.	2001-2018	Australia	School-to-work transitions significantly impact subjective well-being, with transitions to employment showing a positive effect on well-being. Gender differences were observed in the impact of transitions during the school-to-work period. The analysis highlighted the importance of job quality and transitions in influencing well-being outcomes.	Underscores the critical role of school-to-work transitions, particularly transitions to employment, in shaping subjective well-being outcomes among young individuals. Gender differences were evident in the impact of these transitions. The findings emphasize the importance of job quality and the transition process in influencing well-being during the school-to-work period. Overall, the study high…
Characteristics of NEET	Felaco, C; Parola, A	Subjective Well-Being and Future Orientation of NEETs: Evidence from the Italian Sample of the European Social Survey	2022	SOCIAL SCIENCES-BASEL	Italian young NEETs aged 15-34 living in Italy during the survey period.	Analyze the influence of sociodemographic variables on subjective well-being and future orientation.	Cross-sectional (not longitudinal)	Regression analysis	Survey	ANOVAs, LSD post-hoc tests, linear regressions, and mediation path analysis were employed.	2018	Italy	NEET youths demonstrated significantly lower levels of well-being compared to non-NEET individuals. A substantial difference in mean well-being scores was found between the two groups, with non-NEETs reporting higher levels of subjective well-being. Additionally, the NEET group exhibited a lower mean in future orientation compared to the non-NEET group.	Addressing youth unemployment is crucial for enhancing well-being outcomes. Future orientation plays a significant role in shaping positive development trajectories among NEET individuals. Policymakers and practitioners should focus on interventions that promote future planning and goal-setting to improve the well-being of young NEETs.
Characteristics of NEET	Gan, YT; Guo, J	Typological Classification of Adolescents Who Drop out of School in Rural China: Evidence from Hainan Province	2023	JOURNAL OF CHILD AND FAMILY STUDIES	Junior high school students in rural areas, specifically focusing on adolescents who had dropped out of school.	Explore the typology of junior high school dropouts in rural Hainan Province, China.	Cross-sectonal design	Latent class analysis (LCA)	Self-reported survey completed by 369 adolescents from 21 sample schools.	Latent class analysis (LCA)	Not specified	China	Identified five types of junior high school dropouts: unexpected, unsupportive, maladjusted, financial difficulties, and peer-negative. Each type exhibited distinct characteristics based on various risk factors and sociodemographic differences. The results highlighted the complexity of school dropout issues and the need for targeted interventions to address the diverse needs of these students.	The study concluded that students do not drop out of rural Chinese junior high schools for a single reason, but rather belong to distinct subtypes with specific characteristics and reasons for leaving school.
Characteristics of NEET	Gladwell, D; Popli, G; Tsuchiya, A	Predictors of becoming not in education, employment or training: A dynamic comparison of the direct and indirect determinants	2022	JOURNAL OF THE ROYAL STATISTICAL SOCIETY SERIES A-STATISTICS IN SOCIETY	Adolescents in English secondary schools born between September 1989 and August 1990.	Analyze factors influencing NEET status.	Longitudinal study.	Incorporating cognitive and non-cognitive variables to predict NEET status.	Longitudinal data from the first five waves of LSYPE.	Direct and indirect effects analysis.	Data collected annually from 2004 onwards. (first five waves)	England	The study identified cognitive ability, non-cognitive skills, and socio-economic factors as key determinants of NEET status among adolescents. The analysis revealed direct and indirect effects of various variables on NEET outcomes, emphasizing the importance of a comprehensive approach to predicting NEET status.	The study underscores the complex interplay of cognitive, non-cognitive, and socio-economic factors in determining NEET status among adolescents. By incorporating a dynamic latent factor model and analyzing both direct and indirect effects, the study provides valuable insights into the multifaceted nature of NEET outcomes and highlights the need for targeted interventions to support at-risk youth…
Characteristics of NEET	Görlich, A	(Re)-Building Educational Trust: Young NEET and the Importance of Trust Relations	2021	EUROPEAN EDUCATION	The study focused on 98 young NEET individuals aged 17-24 in Denmark who dropped out of formal education and participated in the 'Combined Youth Education' program.	Explore trust and vulnerability among young NEET individuals in educational settings.	Qualitative study using focus group interviews.	Focus groups	Qualitative	Qualitative content analysis was used to analyze the focus group interviews.	2018-2019	Denmark	Young NEET individuals in Denmark experience vulnerability and seek support in learning environments. Trust is crucial for their success, but challenges like teacher turnover hinder trust-building efforts.	Trust and vulnerability play significant roles in the educational experiences of young NEET individuals. Addressing these factors is essential to support their educational journey effectively. The study underscores the need for sustained efforts to build trust and provide necessary support to vulnerable youth to improve their educational engagement and outcomes.
Characteristics of NEET	Hango, D; Zarifa, D; Seward, B	Are Some Canadian Youth NEETer than Others? Examining North-South and Rural-Urban Inequalities in Education, Employment, and Training	2021	NORTHERN REVIEW	Youth born in 1984 enrolled in schooling in the ten provinces of Canada.	Investigate NEET rates among northern and rural Canadian youth.	Longitudinal survey analysis.	logistic regression models to explore the relationship between residency and NEET status.	Quantitative data from a nationally representative survey.	Descriptive summaries and logistic regression.	From age 15 in 2000 to age 25 in 2010.	Canada	NEET rates differed between northern and southern regions of Canada, with rural areas facing higher rates. The interaction between northern/southern and rural/urban locality influenced NEET patterns. Factors like family structure, parental education, and youth aspirations also impacted NEET status among Canadian youth.	The study highlights the importance of considering regional disparities and socio-demographic factors in understanding NEET rates among Canadian youth. Addressing educational and employment opportunities in northern and rural areas is crucial to reduce NEET rates. Policy interventions focusing on improving access to education and enhancing job prospects in these regions could help mitigate the ch…
Characteristics of NEET	Holmes, C; Murphy, E; Mayhew, K	What accounts for changes in the chances of being NEET in the UK?	2021	JOURNAL OF EDUCATION AND WORK	The study focuses on individuals in the UK aged up to 29 who are not in education, employment, or training (NEET).	Analyze the factors influencing NEET status and understand the stability of NEET rates since 2000.	Quantitative research.	Regression analysis and Blinder-Oaxaca decomposition approach.	Secondary data from the UK Labour Force Survey.	Regression analysis and decomposition approach.	Data from 1985 onwards.	UK	Lower qualifications, especially among females, and mental health issues significantly increase the likelihood of being NEET. Regional disparities, particularly between London and other regions, also impact NEET rates. The study highlights the importance of addressing educational attainment and mental health to reduce NEET rates effectively.	Addressing educational disparities and mental health issues is crucial in reducing NEET rates. The study underscores the need for targeted interventions to support vulnerable populations, especially young people with lower qualifications and mental health challenges. Understanding regional variations and the evolving trends in NEET rates can inform policy decisions aimed at improving outcomes for…
Characteristics of NEET	Karaoglan, D; Okten, C	The effect of parental job loss on youth transition to employment in Turkey	2022	LABOUR-ENGLAND	Young individuals aged between 15 and 24 years old living in households where the household head experienced involuntary job loss.	Investigate the impact of involuntary job loss experienced by the household head on the likelihood of young individuals transitioning from non-employment to employment in Turkey	Quantitative	Empirical analysis.	Turkish Household Labor Force Survey (THLFS) dataset	A linear probability model with interaction terms to examine the impact of household head's job loss on the transition to employment.	2005 to 2016	Turkey	The transition probabilities from non-employment to employment varied based on gender and education level of the youth in response to the household head's job loss. Females with at least a high school degree were more likely to be in employment when the head experienced an unexpected job loss compared to those in the control group. However, there were no significant differential effects based on …	Education plays a significant role in mitigating social norms affecting low female employment rates. Higher levels of education increase the likelihood of young women transitioning to employment in response to the household head's job loss, potentially overcoming social barriers to entry into the labor market.
Characteristics of NEET	Kovacheva, S; Hristozova, D	Striding on a Winding Road: Young People's Transitions from Education to Work in Bulgaria	2022	SOCIETIES	Young people in Bulgaria (n=42) aged 18-30 who have experienced challenges in their school-to-work transitions. Includes individuals with varying educational backgrounds (e.g., those who left school early, university graduates).	Explore youth transitions in Bulgaria, focusing on the impact of education and gender on the journey from education to employment.	Qualitative	Focused on capturing the personal narratives, challenges, and experiences of young individuals in Bulgaria during their school-to-work transitions	Biographical interviews covering personal narratives from early childhood to the present, focusing on family, friends, education, work experiences, life projects, and future expectations	Transcripts were coded and categorized following Corbin and Strauss' approach, exploring emerging themes and individual life events. Gender and educational level differences were highlighted.	September to December 2021 (3 months)	Bulgaria	The study found significant intersectional inequalities in Bulgaria concerning education, class, ethnicity, and gender, particularly focusing on the challenges faced by young people in their school-to-work transitions. The research shed light on the "grey" zones of Bulgarian youth policies, indicating a polarization in educational trends with a rise in early school leavers and an expansion of hig…	The study identified deficiencies in policies targeting youth transitions and emphasized contrasting trends in early school leaving and higher education expansion post-1989. The research underscored the need for a more individualized approach to support young people in diverse vulnerable situations, emphasizing the importance of addressing institutional gaps and employment challenges effectively.
Characteristics of NEET	Kristensen P; Hanvold TN; Hasting RL; Merkus SL; Hoff R; Mehlum IS	Work participation in young Norwegians: a 19-year follow up in a registry-based life-course cohort.	2021	Scand J Public Health	The study focused on all 331,884 live-born individuals in Norway registered in the Medical Birth Registry of Norway (MBRN) between 1967-1971.	Conduct a descriptive study on factors influencing work participation using a registry-based birth cohort in Norway born between 1967-1971.	Register based analysis	Data collected from national registries for 318,705 individuals, linked by national identity numbers, and analyzed using Stata software.	Register data	Computing the number of years at work based on background and follow-up variables, presenting percentiles in box plots, assessing the risk of never working and sex differences, computing secular unemployment trends, and examining the association between background problems and unemployment during follow-up. Additionally, clustering of welfare problems was assessed, and additive risk differences w…	1993 to 2011	Norway	The study found a high overall work participation rate, with women working fewer years than men and having a higher risk of never working. Educational and health problems before 1993 significantly impacted work participation. The educational gradient in risks of never working was notably stronger for individuals with combined educational and health issues.	The study underscores the critical influence of social, educational, and health-related factors on work participation dynamics. Early-life educational and health challenges can have lasting effects on work participation outcomes. Understanding these associations can inform targeted interventions to support individuals in overcoming barriers to sustained work participation.
Characteristics of NEET	Macurdy, T; Glick, D; Sherpa, S; Nagavarapu, S	Profiling the plight of disconnected youth in America	2024	JOURNAL OF ECONOMETRICS	Youth from NLSY97 and NLSY79 datasets (surveys)	Analyze disconnection and reconnection patterns among youth.	Longitudinal	Regression	Survey	Analyzing spells of disconnection and reconnection - Hazard analysis	Not spes.	USA	A significant proportion of youth experience periods of disconnection, with varying durations and timings based on gender and subgroup. Covariates showed limited influence on reconnection hazards, indicating complex factors at play. The analysis highlighted the prevalence and characteristics of disconnection spells among the youth population, providing insights into the dynamics of disconnection …	The findings underscore the importance of understanding and addressing the challenges faced by disconnected youth. By identifying patterns and factors influencing disconnection and reconnection, interventions can be tailored to support youth in transitioning out of disconnected states.
Characteristics of NEET	Nonaka, S; Sakai, M	A correlational study of socioeconomic factors and the prevalence of hikikomori in Japan from 2010 to 2019	2021	COMPREHENSIVE PSYCHIATRY	Individuals in Japan who are affected by hikikomori, which is a phenomenon characterized by prolonged social withdrawal.	Examine the relationship between socioeconomic factors and the incidence of hikikomori in Japan from 2010 to 2019.	Cross-sectional design	Correlation analyses, partial correlation analyses.	Questionnaires via postal mail. Demographic information collected from participants regarding family members with hikikomori.	Correlation analyses, partial correlation analyses.	2010 to 2019	Japan	Analysis indicated varying degrees of correlation between socio-economic indicators and the incidence of hikikomori over different research periods, highlighting the potential influence of socio-economic factors on hikikomori incidence.	Socioeconomic factors play a role in the incidence of hikikomori and should be considered when addressing this phenomenon. The study highlights the importance of understanding how socio-economic factors impact hikikomori incidence and the need for further research to explore the complex interplay between individual, cultural, and economic factors in the development of hikikomori.
Characteristics of NEET	Odoardi, I; D'Ingiullo, D; Quaglione, D	Gender disparities between young and adult NEETs: do we need a more refined policy approach?	2023	APPLIED ECONOMICS	The study focuses on NEET individuals in Italy, particularly emphasizing gender disparities and age-related trends.	Analyze the determinants of NEET status, considering individual characteristics and regional factors.	Cross-sectional	Data analysis involves pooling quarterly waves of the Labour Force Survey from 2019 and using econometric models to explore the factors influencing NEET status.	Observational study utilizing microdata from the 2019 wave of the Labour Force Survey.	The analysis involves econometric modeling to identify the significance of socioeconomic characteristics on NEET status.	The analysis involves econometric modeling to identify the significance of socioeconomic characteristics on NEET status.	Italy	Gender, age, education level, and regional factors significantly impact NEET status in Italy. Women face higher NEET risks, exacerbated by age-related challenges and societal norms. Lower education levels and regional disparities also contribute to increased NEET rates.	The study underscores the importance of addressing gender disparities, educational opportunities, and regional inequalities to combat the NEET phenomenon effectively. Policy interventions targeting education, employment, and social support systems are crucial to reduce NEET rates, particularly among vulnerable groups. Understanding the multifaceted determinants of NEET status is essential for dev…
Characteristics of NEET	Odoardi, I; Quaglione, D; D'Ingiullo, D; Furia, D; Cascioli, P	The Increase In The Gender Gap With Age: An Analysis On Italian Neets	2022	GLOBAL & LOCAL ECONOMIC REVIEW	Consider regional data on four groups of NEETs (by age and gender)	Analyze the socioeconomic factors that influence the NEET gender gap, which increases with age.	Panel data	Group analysis makes it possible to detect specific determinants (problems related to the study and work choices of young people) causes of the gap.	Panel data - register or the Labour Force survey from publication above?	Regression - GMM	2010-2018	Italy	The results suggest that women are exposed to a higher risk of persistence in NEET status due to labor issues, while family/social obligations lose their influence with age. General economic and unemployment issues are connected to the NEET status mainly among men.	The results suggest to search among the few aspects that influence adult NEET women differently than other groups. These mainly include two factors: the first is what one could define as an economically inactivity status “trap”, possibly linked to socioeconomic characteristics; the second factor concerns the enhancement of human capital in Italy, from which women would benefit the most.
Characteristics of NEET	O'Higgins, N; Brockie, K	The Youth Guarantee, Vulnerability, and Social Exclusion Among NEETs in Southern Europe	2024	POLITICS AND GOVERNANCE	Young people aged 15-29, specifically NEETs in Italy, Spain, and Portugal.	Analyze the relationship between NEET subgroups, vulnerability, and PES registration. PES registration refers to the process of young people, particularly NEETs, signing up with Public Employment Services (PES) to access support and opportunities provided by programs like the Youth Guarantee.	Cross-sectional, longitudinal	Weighted estimates from 2015 to 2021.	Longitudinal cross-sectional	Binary probit and multinomial logit models.	2015-2021	Italy, Spain, Portugal	The study identified high vulnerability among NEETs, particularly women with family responsibilities and long-term unemployed individuals. NEET rates decreased over time, but certain subgroups remained at risk of poverty and social exclusion. The Youth Guarantee program showed mixed effectiveness in engaging vulnerable NEET groups.	The analysis highlighted persistent vulnerability among specific NEET subgroups despite overall NEET rate reductions. The study emphasized the importance of addressing the unique challenges faced by vulnerable NEETs, especially in the context of the Youth Guarantee program. Policy interventions should focus on supporting these at-risk groups to reduce poverty and social exclusion among young NEET…
Characteristics of NEET	Pruaño, AP; Entrena, MJR; Soto, AT; Cano, JMN	Why vulnerable early school leavers return to and re-engage with education: push and pull reasons underlying their decision	2022	INTERCULTURAL EDUCATION	Spanish nationals in Ceuta, inactive or unemployed, at risk of social exclusion.	Explore reasons for entering and staying in the educational centre.	Qualitative single-case study.	Individual in-depth interviews of 29 participants. Standard questions and follow-up questions.	Qualitative data from interviews.	Grounded theory approach with open coding.	2016	Spain	Participants primarily enrolled in the second chance education programme due to the desire for qualifications and employment improvement, influenced by economic factors and inactivity. Human capital incentives, financial grants, and the influence of relatives and friends played significant roles in their decision-making. Reasons for continuation included avoiding inactivity, opportunity costs, an…	The study contributes valuable insights into the effectiveness of second chance education programmes for at-risk populations, emphasizing the need for further research to include diverse perspectives, expand to other contexts, and follow-up over time to enhance educational outcomes and prevent disengagement.
Characteristics of NEET	Roman, H; Gaete, JM; Alegria, M; Ilabaca, P	Barriers to studying and working: a new look at the NEET concept in Chile	2022	INTERNATIONAL JOURNAL OF LIFELONG EDUCATION	18-29 year olds - not enrolled in formal education, had not worked in the previous week, had not performed any one-time remunerated tasks, and were not off work for any justified reasons.	To characterise Chilean young people according to their reasons for not working or studying (n=236,424)	Cross-sectional	Bivariate analysis with contingency tables was used to define types of NEETs according to their reasons (factors) for staying out of education and employment	Chilean Socioeconomic Characterisation Survey	Bivariate analysis with contingency tables was used to define types of NEETs according to their reasons (factors) for staying out of education and employment	2017	Chile	These analyses revealed 3 NEET profiles according to the presence of certain barriers: family, health, attitudinal, psychological, or access-related, or a lack of interest in working and/or studying. Subjects were classed as: unidimensional NEET, bi-dimensional NEET, and disinterested. The data revealed that a large number of young people are inactive and that gender factors have an impact on the…	The data confirmed the complexity of NEET status, calling into question its use as an analytic category. Furthermore, the findings highlighted the need for a gender-informed approach in the analysis and intervention efforts targeting this group in Chile.
Characteristics of NEET	Tanton, C; McDonagh, L; Cabecinha, M; Clifton, S; Geary, R; Rait, G; Saunders, J; Cassell, J; Bonell, C; Mitchell, KR; Mercer, CH	How does the sexual, physical and mental health of young adults not in education, employment or training (NEET) compare to workers and students?	2021	BMC PUBLIC HEALTH	The study focused on 16-24-year-olds in the UK, categorizing them as students, workers, or NEET.	Compare the health behaviors and outcomes of NEET individuals with students and workers in the same age group.	Cross-sectional	Regression	Survey	The analysis involved age-adjusted odds ratios and comparisons of risk behaviors and health outcomes among NEETs, students, and workers.	2010-2012	UK	NEET individuals exhibited more harmful health behaviors and sexual risk behaviors compared to students and workers. NEET men showed higher drug use rates, while NEET women had a weak association between distress about sex life and NEET status. NEET individuals were more likely to smoke but not drink excessively.	The study highlights the need for targeted interventions to address the health disparities among NEET individuals. Strategies should focus on reducing harmful behaviors and promoting better health outcomes in this vulnerable population. Addressing these issues holistically can prevent further inequalities over the life course.
Characteristics of NEET	Zudina, A	What makes youth become NEET? Evidence from Russia	2022	JOURNAL OF YOUTH STUDIES	Russian youth aged 15-24.	Analyze socio-demographic factors of NEET status with a focus on education level.	Cross-sectional, longitudinal	Multinomial logit models for different waves.	Survey	Multinomial logit models for different waves.	Data analyzed from 1995 to 2017.	Russia	The study revealed the heterogeneous nature of NEET youth in Russia, with higher education not guaranteeing protection from NEET status. The analysis highlighted the changing trends in the labour market, indicating declining returns to higher education and saturation with university graduates.	The research underscores the importance of understanding the complexities of NEET youth in Russia, emphasizing the need for targeted interventions to address the challenges faced by this demographic group. The findings suggest a reevaluation of the role of education in mitigating NEET status and call for tailored policies to support the transition of young people from education to employment.
Main topic	Author(s)	Title	Publication Year	Journal	Target population	Aim/objective	Study type	Methods	Data type	Type of analysis	Study period	Country/region	Results	Conclusions
Consequence of being NEET	Dräger, J; Klein, M; Sosu, E	The long-term consequences of early school absences for educational attainment and labour market outcomes	2024	BRITISH EDUCATIONAL RESEARCH JOURNAL	1970 British Cohort Study (BCS70, England, Scotland, Wales) at age 42	Examine long-term effects of school absences on educational attainment and labor market outcomes.	The analysis involves bivariate associations with school absences at age 10 and adjusted associations for school absence risk factors and other relevant variables related to the outcomes.	Cohort	Survey	Regression analysis	The study period covers data collection from birth, age five, 10, 16, and in four-year intervals from age 26 onwards, focusing on the long-term outcomes up to ages 32 to 42.	UK	Early school absences have significant long-term consequences on educational attainment and labor market outcomes.	Addressing early school absences is crucial for improving educational and labor market outcomes in the long term.
Consequence of being NEET	Guerrero-Puerta, LM; Guerrero, MA	Exploring the Relationship between Early Leaving of Education and Training and Mental Health among Youth in Spain	2023	SOCIETIES	Individuals aged 18-35 who left education and training early (ELET).	Explore the impact of ELET on mental health from the perspective of early leavers.	Qualitative study using a grounded theory approach.	In-depth interviews with 17 informants to understand participants' experiences with ELET.	Interviews	Grounded theory	Not specified.	Multi-country study across Austria, Bulgaria, Croatia, Finland, Italy, Germany, Portugal, Spain, and the UK.	The study revealed a negative impact on mental health, leading to decreased self-esteem, depression, social isolation, and pressure from societal labels among early leavers. Participants highlighted the need for enhanced guidance services, educational support, and programs for at-risk students to address these mental health challenges.	The study underscores the importance of addressing mental health issues among early leavers from education and training through targeted interventions and support services to mitigate the negative consequences associated with ELET.
Consequence of being NEET	Heglum, MA; Nilsen, W	A life course perspective on the NEET phenomenon: long-term exclusion across cohorts, gender, and social origin among young adults in Norway	2024	JOURNAL OF YOUTH STUDIES	The entire population of young adults in Norway born between 1971 and 1986, totaling 848,544 individuals.	Analyze the trajectories of young adults categorized as NEET (Not in Education, Employment, or Training) between ages 22-25 in Norway.	Register based study. This is a longitudinal study that follows individuals yearly from age 22 to 31, covering the period of 1993 to 2017.	The study utilized individual longitudinal sequences from Norwegian administrative registries, analyzing data with R statistical software and specific packages.	Registry data	Sequence analysis and multinomial logistic regression to assess cohort changes in trajectory probabilities.	The study period spans from 1993 to 2017 in Norway.	Norway	The study revealed pronounced gender differences in cohort change trajectories among Norwegian young adults, with significant impacts based on social origin. NEET prevalence declined over cohorts, showing gender convergence. Individuals with low-educated parents were more likely to experience long-term exclusion. The analysis highlighted the importance of considering timing, duration, and sequenc…	The study underscores the significance of gender and social origin in shaping labor market outcomes for young adults. Understanding the trajectories of NEET individuals can provide insights into long-term exclusion patterns and inform targeted interventions to support vulnerable populations in transitioning to education or employment.
Consequence of being NEET	Karaoglan, D; Begen, N; Tat, P	Mental Health Problems and Risky Health Behaviors among Young Individuals in Turkey: The Case of Being NEET	2022	JOURNAL OF MENTAL HEALTH POLICY AND ECONOMICS	NEET	Examine the relationship between being NEET and the probability of having mental health problems and risky health behaviors, as well as being obese among young individuals in Turkey.	Quantitative	Empirical analysis.	Turkish Health Survey (THS) datasets.	Multivariate logit techniques through the analysis.	2014, 2016, and 2019	Turkey	The probability of having mental health problems and the prevalence of obesity increases if the young individual is NEET. There was no significant association between being NEET and having risky health behaviors if the young individual is inactive NEET. However, both the probability of smoking and alcohol consumption increasds for unemployed NEETs.	There is a lack of evidence of systematically and thoroughly examined associations between mental health/risky health behaviors and NEET status in Turkey, as well as southern European, developing, or Muslim countries with similar socioeconomic levels.
Consequence of being NEET	Madia, JE; Obsuth, I; Thompson, I; Daniels, H; Murray, AL	Long-term labour market and economic consequences of school exclusions in England: Evidence from two counterfactual approaches	2022	BRITISH JOURNAL OF EDUCATIONAL PSYCHOLOGY	The study focused on young people in England who attended maintained schools during compulsory education between 2004-2008, with follow-ups at ages 19/20 and 25/26.	Investigate the labor market consequences of school exclusion in England, particularly examining the risk of NEET status, unemployment, economic inactivity, and low-paid jobs.	This was a longitudinal study utilizing the 'Next Steps' survey (LSYPE) data, a prospective panel dataset with eight waves from ages 13/14 to 25/26.	The study employed regression adjustment, school fixed effects, propensity score matching, and inverse probability treatment weighting to assess the causal effects of school exclusion.	Survey (repeated)	Survey responses collected annually from 2004 to 2015, focusing on individuals born between 1989 and 1990 in England.	2004-2015	UK - England	School exclusion was found to significantly increase the likelihood of being NEET at age 18/19 and lead to higher risks of unemployment, economic inactivity, and lower earnings at age 25/26. These outcomes were consistent across different school settings and were not influenced by endogeneity issues.	The study highlights the detrimental impact of school exclusion on long-term labor market prospects, emphasizing the need for interventions to mitigate these adverse effects and support the reintegration of excluded students into education and employment pathways.
Consequence of being NEET	Ralston, K; Everington, D; Feng, ZQ; Dibben, C	Economic Inactivity, Not in Employment, Education or Training (NEET) and Scarring: The Importance of NEET as a Marker of Long-Term Disadvantage	2022	WORK EMPLOYMENT AND SOCIETY	The study focuses on young people not in employment, education, or training (NEET) in Scotland.	Investigate the association between NEET status and long-term economic inactivity, considering gender differences and transitions to economic activity.	Regression analysis	Statistical analysis, including logistic regression and quasi-variance comparison confidence intervals.	Longitudinal survey data from the SLS	Gender-stratified analysis of the relationship between NEET status and economic outcomes.	The 20-year period covered in the study ranges from 1991 to 2011.	UK - Scotland	NEET status is linked to long-term economic inactivity, with gender disparities in outcomes. Transitioning from NEET to economic activity does not fully mitigate the scarring effect, especially for women.	NEET status has lasting negative consequences on economic outcomes, highlighting the need for targeted interventions to support NEET individuals, particularly addressing gender disparities in economic activity.
Consequence of being NEET	Wright, L; Head, JA; Jivraj, S	How robust is the association between youth unemployment and later mental health? An analysis of longitudinal data from English schoolchildren	2021	OCCUPATIONAL AND ENVIRONMENTAL MEDICINE	The study used data from Next Steps, a cohort study of English schoolchildren who entered the labor market in the aftermath of the 2008-2009 global financial crisis. The participants were followed from age 13-14 to age 25.	Assess the robustness of the association between youth unemployment and later mental health, using novel methods to address gaps in the existing literature.	Longitudinal cohort study	The researchers used data from the Next Steps cohort study and measured mental health using the 12-item General Health Questionnaire (GHQ-12) at age 25. They used specification curve analysis and a negative control outcome design to assess the association between youth unemployment and later mental health.	Quantitative data from the Next Steps cohort study.	Specification curve analysis to explore the association between youth unemployment and later mental health across different model specifications. A negative control outcome design was used to test whether the association between youth unemployment and later mental health was confounded by unobserved factors.	The study followed participants from age 13-14 to age 25. The specific years covered by the study would depend on the exact start and end dates of the cohort, which are not provided in the document.	UK - England	The association between youth unemployment and later mental health was qualitatively similar across 99.96% of the 120,000 models tested. Associations with two placebo outcomes, height and patience, were not significant when regression adjustments were made. These findings provide clear evidence that youth unemployment is related to later mental health, and that this association is not easily expl…	The study concludes that youth unemployment is robustly related to later mental health and that the association cannot be easily explained by unobserved confounding. Policymakers should consider targeting interventions at unemployed youth to improve population health.
Main topic	Author(s)	Title	Publication Year	Journal	Target population	Aim/objective	Study type	Methods	Data type	Type of analysis	Study period	Country/region	Results	Conclusions
Other	Gjersoe, HM; Leseth, AB	Waiting as sociality - relational waithood in Norwegian activation	2024	EUROPEAN JOURNAL OF SOCIAL WORK	Staff and young participants at activation centers in Norway.	Investigate waiting dynamics and social interactions in NAV-activation centers.	Personal interviews	Qualitative	Semi-structured interviews with 33 people.	Thematic and inductive analysis.	Data collected between 2017 and 2018.	Norway	Waiting was identified as a form of social interaction. Power dynamics and agency were observed in waiting experiences. Staff aimed to reduce waiting times for participants.	Waiting in activation centers is a social and dynamic process. Power dynamics influence waiting experiences and care provision. Staff efforts to reduce waiting times reflect a commitment to participant well-being.
Other	Lubeznik-Warner, RP; Froehly, M; Wycoff, T; Povilaitis, V; Cloward, L; Taylor, S; Moon, S	Narratives About Memorable Camp Experiences: Fostering Growth in Youth from Low-Income Backgrounds	2024	JOURNAL OF EXPERIENTIAL EDUCATION	Youth from low-income backgrounds attending a 10-day overnight camp.	Explore growth evidence and developmental characteristics in youth's memorable camp experiences.	Online survey (open ended)	Qualitative	Survey (open ended). Written narrative data.	Inductive coding for evidence of growth and supporting characteristics.	May 2022	USA	Growth was identified in 33% of narratives, showing learning, perspective shifts, passion discovery, and resilience development. Characteristics supporting growth included achievement, challenge, emotional safety, friend-making, and traditions.	The study highlights the importance of intentional camp experiences for youth development, emphasizing the value of narrative methods in capturing meaningful growth outcomes.
Other	Maguire, S	Early leaving and the NEET agenda across the UK	2021	JOURNAL OF EDUCATION AND WORK	Young people in the UK not in education, employment, or training (NEET).	Assess NEET policies and interventions across the UK nations.	Quantitative secondary data analysis study.	Mixed? Review of NEET policy interventions, discussions with policymakers, and analysis of funding sources.	Secondary data from policy documents and discussions.	Comparative analysis of NEET policies and interventions.	2016-2019	UK	The study revealed significant variations in NEET policies across the UK nations, indicating a lack of a cohesive UK-wide strategy. There was a paucity of evidence on effective interventions for NEET individuals, raising concerns about the sustainability of existing programs due to funding limitations and constant changes.	Local policymaking plays a crucial role in shaping support for NEET individuals, highlighting the need for more sustainable and effective interventions to address the challenges faced by young people not in education, employment, or training. Addressing the funding limitations and lack of evidence on effective interventions is essential to provide long-term support and opportunities for young peo…
Other	Marzana, D; Ellena, AM; Martinez-Damia, S; Ribeiro, AS; Roque, I; Sousa, JC; Agahi, O; Dempere, MIP; Prieto-Flores, O; Parton, N	Public Employment Services and Strategic Action towards Rural NEETs in Mediterranean Europe	2024	SOCIAL SCIENCES-BASEL	Public Employment Services (PES) technicians and young NEETs (Not in Education, Employment, or Training) in rural areas of Southern Mediterranean countries.	Explore the intangible aspects that PESs should focus on when addressing NEETs, specifically enhancing relationships and building strategic action.	Qualitative case study.	Conducted interviews in native languages, translated to English, and analyzed using thematic analysis.	Qualitative data from interviews.	Reflexive thematic analysis.	Not specified?	Southern Mediterranean countries. Italy, Spain, and Portugal.	The study identified two key themes - enhancing relationships and building strategic action. These themes included subthemes indicating modalities used by technicians or desired by NEETs to be reached by PESs, highlighting the importance of personalized support and effective communication strategies.	The study underscores the significance of tailored interventions, strong partnerships, and effective communication in addressing the needs of rural NEETs.
Other	Peso, JF; Maiztegui-Oñate, C; Grüber, RMS	Socio-educational support in exercising citizenship: analysis of an out-of-school programme with adolescents	2023	ETHNOGRAPHY AND EDUCATION	Young people aged 12-18 participating in out-of-school educational programs.	Analyze educational strategies used by educators in these programs.	Fieldnotes, observation	Participant observation at seven program sites. Data collection through observation and fieldwork diary.	Qualitative data from fieldnotes and observations.	Interpretivist research with a circular process of connect, describe, and classify.	2013-2015	Spain	The study revealed consistent strategies across sites, emphasizing trust and support in youth-adult partnerships. Participants engaged in democratic values and civic participation, fostering personal growth and community change. Educators facilitated independent idea generation and implementation, promoting active citizenship. The analysis highlighted the importance of relationships and practical…	The study highlights the significance of youth-adult partnerships in fostering citizenship skills and promoting community engagement among young people. The findings emphasize the role of educators in creating supportive environments for personal and civic development.
Other	Thogersen, M	Integration and differentiation in collaboration between services for youth not in employment, education, or training (NEET)	2024	EUROPEAN JOURNAL OF SOCIAL WORK	NEETs in Norwegian municipalities.	Investigate integrated service delivery for NEETs in selected Norwegian municipalities.	Qualitative	Qualitative data from interviews with 25 informants.	Interviews covered backgrounds, local youth characteristics, organizational details, and interagency collaboration.	Thematic analysis of interview data.	Late 2021 to early 2022.	Norway	Municipalities with lower NEET rates demonstrated more integrated services and collaboration. Effective communication and knowledge exchange were highlighted as crucial for successful service delivery. The differentiation management strategies varied among municipalities, impacting the coherence of services provided to NEETs.	Collaboration, communication, and finding common ground are essential elements in addressing the complex needs of NEETs effectively in Norwegian municipalities.
Main topic	Author(s)	Title	Publication Year	Journal	Target population	Aim/objective	Study type	Methods	Data type	Type of analysis	Study period	Country/region	Results	Conclusions	Content of intervention
Interventions	Adeyanju, D; Mburu, J; Gituro, W; Chumo, C; Mignouna, D; Mulinganya, N	Determinants of youth participation in agricultural training programs: the case of Fadama program in Nigeria	2021	INTERNATIONAL JOURNAL OF TRAINING RESEARCH	Unemployed young graduates (people between 18 and 35 years).	Investigating the determinant of youth participation in agricultural training programs using the case of Fadama program.	Cross-sectional design	Multistage sampling technique to select 977 participants (i.e., 455 program participants and 522 non-participants).	Structured questionnaire.	Descriptive and Inferential analysis	2019	Nigeria	High asset index reduces youths’ likelihood of participation. Also, participation in the program was negatively but significantly influenced by gender and household size but positively by age, years of education, perception of agribusiness, agribusiness ownership and youth’s intentions to start farming. Results showed that majority of the respondents (56%) indicated lack of access to finance as t…	75% were willing to engage in agribusiness while only 25% indicated their disinterest in agribusiness and they recommends the need for strategies to facilitate youth access to credit, mentorship and timely information	The Fadama GUYS program was implemented in 2017 across 23 states in Nigeria, training 300 unemployed young graduates in each state to expose them to new agribusiness ideas. Funded by the World Bank, the Federal Government of Nigeria, and participating states, the program aimed to leverage youth energy towards economic diversification and food security. It provided modern agricultural skills, ment…
Interventions	Adeyanju, D; Mburu, J; Gituro, W; Chumo, C; Mignouna, D; Mulinganya, N	Impact of agribusiness empowerment interventions on youth livelihoods: Insight from Africa	2023	HELIYON	Young agripreneurs (between 18 and 35 yearrs) from Kenya, Nigeria, and Uganda.	Generate evidence to understand the impact of agribusiness empowerment programmes on youth livelihoods in developing countries based on the ENABLE-TAAT programme.	Quantitative	Multistage sampling technique; involved purposive selection of three countries and random selection of 1463 respondents.	Survey	Endogenous Treatment Effect Regression (ETER)	August and December 2021	Kenya, Nigeria and Uganda	Participation significantly increased youth’s agripreneurship income by 7% and improved food security by 75%. Participation led to a 54% and 37% increase in the income of participants in Nigeria and Uganda, respectively. Also, positive and significant impacts were obtained for food security. 75% were willing to engage in agribusiness while only 25% indicated their disinterest in agribusiness and …	Findings suggest policy interventions or programmes focusing on youth agribusiness empowerment, particularly those that target young actors along different agricultural value chains. Also suggests interventions geared towards mitigating constraints to credit access and productive resources by young agripreneurs to ease barriers to working capital and business innovation	The ENABLE_TAAT programme provided an intensive 6-week training, mentorship, and technical assistance and facilitated the creation and expansion of youth-led agribusiness enterprises along the TAAT value chains to 4398 youths, the majority of whom resided in rural areas
Interventions	Akinola, OA; Doabler, CT	Determinants of employment outcomes of transition-age youth with depressive disorders	2022	JOURNAL OF VOCATIONAL REHABILITATION	Transition-age youth (TAY) with depressive disorders, 16 to 24 years old, struggling to find and retain gainful employment. Sample comprised 4,772 participants with depressive disorders who received VR services.	To investigate the impact of demographic factors and vocational rehabilitation (VR) services on the successful employment outcomes and weekly earnings.	Quantitative	Retrospective observational design.	Data from the RSA-911 dataset for the 2015 federal fiscal year.	Logistic regression analyses used to examine the effects of demographic characteristics and VR services on successful employment and earnings. Descriptive analyses and multilinear regression analysis to assess the impact of these variables on weekly earnings.	Data from 2015	United States (USA)	Demographic characteristics and VR services had a significant relationship with employment outcomes for study participants. Factors such as race/ethnicity, gender, and the receipt of specific VR services influenced successful employment and weekly earnings. Participants who received services like job search assistance, occupational training, and on-the-job support were more likely to secure compe…	Highlighted the importance of providing tailored VR-services to TAY with depressive disorders to improve their employment outcomes. Emphasized the significance of services such as job search assistance, occupational training, and on-the-job support in facilitating successful employment and higher earnings for this population. Underscored the need for more equitable services provision and support …	VR-services to Transition-Age Youth (TAY) with depressive disorders included guidance and counseling, job search assistance, job placement services, occupational training, on-the-job training, college training, and other supports to facilitate successful employment outcomes and enhance job retention.
Interventions	Bálint, B; Telegdy, B; Lázár, E	The Importance of a Coordinated Career Guidance System in Addressing the Rural NEETs Issue	2023	POLITICS AND GOVERNANCE	Youth aged 25-29 in 22 European countries living in rural areas who are NEETs.	Analyze the conditions of career guidance that lead to long-term NEET rates among rural youth aged 25-29 in 22 European countries. The study focuses on providing insights into sustainable solutions for preventing and addressing the issue of rural NEETs.	Qualitative	Fuzzy-set qualitative comparative analysis (fsQCA) method	Content from country reports to identify indicators related to career guidance conditions.	Fuzzy-set qualitative comparative analysis (fsQCA)	Not specified.	22 European countries: Austria, Belgium, Bulgaria, Cyprus, Denmark, Estonia, Finland, France, Germany, Greece, Hungary, Ireland, Italy, Luxembourg, Netherlands, Norway, Poland, Portugal, Romania, Slovenia, Spain, and Sweden.	The configuration of Career Education, Access to Career Information, Quality Check, and National Guidance Forum was sufficient to achieve a low rural NEET rate for 25-29-year-olds. This combination of conditions showed high consistency and coverage, indicating its effectiveness in reducing NEET rates. Emphasized the importance of coordinated career guidance systems in preventing and reintegrating…	Emphasized the importance of coordinated career guidance systems in addressing the NEET challenge and highlighted the need for personalized interventions to cater to the diverse needs of NEET individuals. Contributes to understanding the role of career guidance in national policies and emphasizes the significance of quality and coordinated career guidance in preventing NEET status and empowering …	A career guidance system focused on providing comprehensive support to individuals in managing their life course, making education, training, and occupational choices meaningful for them. Emphasized the importance of career education, career counselling, and career information as core activities. Highlighted the involvement of all school staff and faculty in providing quality career guidance, ens…
Interventions	Bratti, M; Ghirelli, C; Havari, E; Santangelo, G	Vocational training for unemployed youth in Latvia	2022	JOURNAL OF POPULATION ECONOMICS	Unemployed individuals aged 15-29 in Latvia. In total, 898 individuals participated in the Vocational Training (VT) program (treated group) and 10,705 individuals who did not participate (control group).	To evaluate the impact of the VT program, specifically focusing on its effectiveness in improving the employment outcomes of unemployed youth.	Quantitative	Quasi-experimental design: Comparison between individuals who participated in VT program within 12 months of registering as unemployed at SEA in Latvia in 2014 (treatment group) and those who did not particiapte in any training (control group).	Administrative data sources, specifically from the State Revenue Service (SRS) database in Latvia. The database provides information on labor market conditions, employment status, labor income, firm size, and industry of individuals at specific dates.	Combination of econometric methods for the analysis, including Two-Stage Least Squares (2SLS) regression, inverse probability weighting, logistic regressions, and propensity score matching techniques.	Covers individuals registered as unemployed at the State Employment Agency (SEA) between January and December 2014. Analysis focused on outcomes observed at selected dates: June 2016, December 2016, June 2017.	Latvia	VT program did not yield statistically significant effects on employment outcomes or labor incomes for individuals aged 15-29 who participated in the program. Despite using different robustness checks and matching techniques, the results consistently showed no significant impact of the VT program on the labor market outcomes of the participants.	Concludes that the VT program implemented as part of the Youth Guarantee initiative did not have a statistically significant impact on the employment outcomes or labor incomes of target group. Despite efforts to control for selection biases and employ various econometric methods, the results consistently showed no significant effects of the program.	VT program aims to improve participants' employability by providing vocational training courses. Content: VT courses cater to various skill levels and occupational categories based on the International Standard Classification of Occupations 2008 (ISCO-08). The courses range in duration from 1 to 4 months, with an average of 8 hours of classroom activity per day and no internship component. Partic…
Interventions	Buckman, JEJ; Stott, J; Main, N; Antonie, DM; Singh, S; Naqvi, SA; Aguirre, E; Wheatley, J; Cirkovic, M; Leibowitz, J; Cape, J; Pilling, S; Saunders, R	Understanding the psychological therapy treatment outcomes for young adults who are not in education, employment, or training (NEET), moderators of outcomes, and what might be done to improve them	2023	PSYCHOLOGICAL MEDICINE	Young adults aged under 25 who were NEETs. Sample consisted of 20,293, with 22.7% self-reporting as NEET. The participants included individuals from eight participating IMproving Access to Psychological Therapies (IAPT) services.	Investigate the psychological therapy outcomes for young adults who are NEET, focusing on moderators of outcomes and strategies to enhance them. Aimed to provide insights into the effectiveness of therapy and identify factors that could improve engagement and outcomes.	Quantitative	Retrospective cohort study design: Data were provided in all IAPT services that were members of the North Central adn East London IAPT Service Imporvement and Research Network.	Observational data collected from routine clinical practice in eight IAPT services in the UK. Data included information on demographics, diagnostic categories, treatment factors, medication status, long-term health conditions, outcomes of psychological therapy.	Regression models (incl. logisti and linear models), to investigate associations between psychological therapy outcomes and NEET status. Multilevel regression models with random effects for service-level clustering were also fitted to assess the impact of service-level factors on therapy outcomes. Moderators were explored by fitting interaction terms in fully adjusted models, and subgroup analyse…	The episodes of care for study participants ended between August 1, 2008, and August 1, 2020, encompassing a 12-year period.	United Kingdom (UK)	The study found that NEETs had worse outcomes compared to those who were not NEET. NEETs had lower odds of reliable recovery (OR = 0.68), higher odds of deterioration (OR = 1.41), and higher odds of attrition (OR = 1.31). Ethnic minority NEET participants had better outcomes than White NEET individuals, while living in deprived areas was associated with poorer outcomes. Increased session attendan…	Concluded that young NEET exhibited poorer mental health treatment outcomes compared to their counterparts. Factors such as ethnicity, area-level deprivation, and session attendance influenced treatment effectiveness. The findings emphasize the significance of tailored interventions and increased session attendance to enhance outcomes for NEET young adults receiving psychological therapies in the…	Focused on delivering psychological therapies, including cognitive behavior therapy or counseling, utilizing a stepped-care model in line with national guidelines and evidence-based practice. These interventions were provided within the IAPT services in the UK to address common mental health problems in young adults.
Interventions	Canzian, G; Meroni, EC; Santangelo, G	Evaluation of a Flemish Active Labour Market Policy in the framework of the European Social Fund. Results and challenges	2023	SOCIO-ECONOMIC PLANNING SCIENCES	Individuals (n=113,000) from the unemployment registry born between 1989 and 1998, enrolled in PES activities, with 91,000 potential control group members after exclusions. Additionally, 5091 treated individuals who completed the intervention were considered for analysis, with 4304 finding suitable matches in the control group.	Evaluate the effectiveness of the WIJ program compared to standard PES activities in Belgium, focusing on methodological challenges, outcomes related to employment, education, and inactivity, and proposing improvements for evaluation methods.	Quantitative	Observational study using matching methods to address selection bias and evaluate the impact of the WIJ program.	Observational and longitudinal data, capturing information on individuals' activities, employment status, education, and other relevant variables over time. The data include both treated individuals who participated in the WIJ program and a control group engaged in standard PES activities.	Coarsened Exact Matching (CEM) to match treated and control groups based on observable characteristics.	June 2015 to October 2018.	Belgium	Individuals who participated in the WIJ program had lower probabilities of employment, education, and inactivity, but a higher probability of unemployment compared to standard PES activities. The analysis focused on the Average Treatment Effect for the Treated (ATT) to evaluate the impact of the intervention on those who received it. Matching methods were used to address selection bias and ensure…	Concluded that the WIJ program in Belgium had varying effects on employment outcomes for participants compared to standard PES activities. Findings highlight the importance of evaluating and improving labor market programs to enhance their effectiveness in supporting unemployed individuals, especially young people with low education levels.	The Werkinleving voor Jongeren (WIJ) program (translated as as "Labor Market Integration for Youth" in English), which aimed to enhance the employability of young people in Belgium by providing individual guidance, job hunting support, internships, and competence strengthening training. Targeted unemployed individuals aged 18 to 25 with low education levels, offering activities to improve their j…
Interventions	Commers, T; Theeboom, M; Coalter, F	Exploring the design of a sport for employability program: A case study	2022	FRONTIERS IN SPORTS AND ACTIVE LIVING	NEETs and vulnerable groups, specifically between 18 and 30 years who were distant from the labour market. The sample consisted of 8 staff members (4 males, 4 females) involved in the sport for employability program.	To gain insight into a specific sport for employability program, focusing on how it defined and worked towards its desired outcomes, monitored progress, and operated in line with theory-based approaches.	Qualitative	Case study	12 individual semi-structured interviews with 8 program providers (staff members) to gather insights on recruitment, selection, program operation, and outcomes.	Thematic analysis employed to identify, analyze, and report patterns or themes within the qualitative data.	2021	Belgium	The program was characterized by an absence of well-defined desired outcomes, imprecision as to how the program should contribute to these outcomes, and consequently minimal attention to the follow-up of participants’ progress. Highlighted the importance of theory-based evaluation in program design, emphasizing the need for clear outcomes and systematic approaches. Identified challenges in progra…	The study concluded that theory-based evaluation is crucial for program effectiveness, emphasizing the need for clear outcomes and systematic approaches in program design. It highlighted challenges in program strategy, stakeholder integration, and meeting funder expectations.	A sport for employability program aimed at supporting NEETs and vulnerable groups in accessing the labor market. Included elements such as bonding, direction-setting, mentoring, job coaching, and social orientation to equip participants with skills and assets needed for employment.
Interventions	Crespo-Andrade, C; Trueba, AF; GarcÃ©s, MS; Pluck, G	Multicomponent Intervention Associated with Improved Emotional and Cognitive Outcomes of Marginalized Unemployed Youth of Latin America	2022	SOCIAL SCIENCES-BASEL	Migrants with NEET status, 18-36 yrs	Assess the impact of a multicomponent employability-support intervention, i.e., assessed the effect of the intervention on the mental health and cognitive abilities.	Pre- and post intervention	Opportunistic study design.	Self-reported measures, and cognitive tests	Repeated measures ANOVA.	2018	Ecuador	Post-intervention, the group reported significantly less psychological distress and better self-esteem, self-efficacy, and cognitive response inhibition than before the intervention.	Multicomponent interventions may effectively improve the psychological functioning of vulnerable NEET groups in the Latin American context	Six-week employability-support intervention that focused on providing a variety of skills to prepare a diverse group of NEETs in Ecuador, which included refugees, to successfully re-engage in employment or further their education.
Interventions	Daudu, AK; Abdoulaye, T; Bamba, Z; Shuaib, SB; Awotide, BA	Does youth participation in the farming program impact farm productivity and household welfare? Evidence from Nigeria	2023	HELIYON	Rural youth enganged in farming (specificially rice cultivation), mean age 29.13.	Estimate the impact of youth participation in farming programs on farm productivity and welfare using rice-growing household data from northern Nigeria	Quantitative	Econometrics	Structured questionnaire, N=932 indiviudals with 474 participants and 458 non-participants in the farming program.	Propensity score matching (PSM) and endogenous switching regression (ESR) to address biases that may arise from both observed and unobserved factors	November 2020 to January 2021	Nigeria	Age, education, household size, farm size, extension, access to credit, and membership of a social group are positive and significantly associated with youth participation in farming programs. The outcome demonstrates that participants fare better than non-participants in terms of farm productivity and welfare status	The study concluded that youth participation in the farming program, particularly in rice cultivation, had a positive and statistically significant impact on farm productivity and welfare outcomes. Access to formal agricultural training and financial support were identified as key factors influencing participation.	The farming program aimed to provide formal agricultural training in rice agronomy to rural youth. It also focused on improving access to credit facilities, membership in youth organizations, and extension services. Targeted enhancing farm productivity and welfare outcomes for participants through interventions such as access to finance and association membership.
Interventions	Dhuey, E; Furzer, J; Perlman, M; White, L	Evidence of the Challenge in Engaging Unemployed Youth with Online Learning Platforms	2024	CANADIAN PUBLIC POLICY-ANALYSE DE POLITIQUES	Unemployed youth, particularly those with lower levels of education. Included 635 youth from General Employment Service Providers (Group A), 89 participants from a job skills training program (Group B), and a total of 736 participants across 11 cohorts in an Information Technology training program (Group C).	Engage unemployed youth with online learning platforms, specifically Linkedln Learning, to assess the impact on their education and labor market outcomes.	Quantitative	Two-stage randomised controlled trial.	Quantitative variables, including activation rates, logins, minutes spent on the online learning platform, and other outcome measures related to engagement and participation in the training programs.	Regression analysis to estimate treatment effects and peer spillover effects within the three different groups. The analysis included controlling for location fixed effects, cohort effects, and cycle timing effects to assess the impact of the interventions on the outcomes measured in the study.	2020	Canada	The study found no statistically significant results for logins or minutes used in Group A after controlling for various factors. In Group C, despite high overall engagement, there were no statistically significant effects across all outcome measures. The regression estimation strategy for Group C did not show significant treatment effects, indicating limited impact on online learning engagement …	Concluded that while providing access to online learning tools like Linkedln Learning can enhance engagement, sustained use and meaningful impact on employment outcomes may require additional support such as hands-on training, in-person engagement, and coaching on online learning interfaces. Peer effects were also observed to influence engagement levels, indicating the importance of social intera…	Online learning platforms, specifically Linkedln Learning and IT training programs. Participants received weekly emails with reminders to use the platforms and advice on relevant content pathways. Personalized onboarding support was provided during conferences and workshops to enhance engagement and participation levels among the youth. Group A: Received access to Linkedln Learning licenses for s…
Interventions	Dorsett, R; Stokes, L	Pre-apprenticeship training for young people: Estimating the marginal and average treatment effects	2022	JOURNAL OF THE ROYAL STATISTICAL SOCIETY SERIES A-STATISTICS IN SOCIETY	Young individuals aged 16-23 who are not engaged in traditional education or training activities. Study participants include trainees aged 16-18 and 19-23 who were involved in traineeships during the 2013/2014 academic year.	To evaluate the impact of traineeships on employment and apprenticeships, focusing on the effectiveness of the program in supporting young individuals in securing apprenticeships or employment.	Quantitative based on registry data.	Retrospective cohort study design	Administrative data sets, including the Individualised Learner Record (ILR), National Pupil Database (NPD), National Client Caseload Information System (NCCIS), and Work and Pensions Longitudinal Study (WPLS). These data sets provided detailed information on pre-participation characteristics, attainment, and post-participation outcomes.	Propensity score matching was used to create a comparison group of non-trainees with similar characteristics to trainees. The study estimated Marginal Treatment Effects (MTEs) at different percentiles of subjective resistance to participation. Local Instrumental Variables (LIV) estimation approach was used to control for unobserved influences on participation and outcomes.	2013/2014 academic year.	England	Mixed results regaring the impact of traineeship on employment and apprenticeship. Among 16-18 years old, there was a reduction in employment, while 19-23 year-olds showed imprecise positive impacts. Traineeships significantly increased apprenticeships among 16-18 year-olds but not 19-23 year-olds. Highlighted the need to consider the effectiveness of traineeships compared to alternatives like ap…	Traineeships had mixed results, with reductions in employment among 16-18 year-olds and imprecise positive impacts for 19-23 year-olds. The effectiveness of traineeships compared to alternatives like apprenticeships needs consideration, especially in promoting employment outcomes for younger individuals. The study contributes to understanding the impact of education and training programs on youth…	Traineeships are work preparation training programs designed to provide young individuals aged 16-23 with the skills and experience needed to secure employment or progress to an apprenticeship. The program aims to support participants in developing their employability skills, gaining work experience, and enhancing their prospects for future employment opportunities.
Interventions	Eppel, R; Mahringer, H	The effects of more intensive counceling for disadvantaged unemployed youth	2023	IZA JOURNAL OF LABOR POLICY	Young unemployed persons (aged 15 to 21) with low formal qualifications drawing on social assistance, with or without unemployment benefits, who lack a compulsory school-leaving certificate. Total of 1,811 individuals, with 54.0% in the treatment group and 46.1% in the control group	Evaluate the impact of intensified counseling on the placement process and labor market integration of youth. The goal is to determine the effectiveness of intensified counseling in improving employment prospects and facilitating the transition to education and training for young individuals.	Quantitative based on registry data.	A quasi-experimental design.	Data from the Austrian unemployment register (AUR) and the Austrian Social Security database (ASSD) are utilized. Detailed individual characteristics like age, gender, education, and health constraints were considered	Employs empirical methods such as propensity score matching within a caliper of 0.1 combined with exact covariate matching on residence status, social assistance receipt, and last economic activity to establish comparability between groups.	2019/2020 calender years.	Austria	Emplyment integration: No significant difference in employment duration between treated and control groups after three years. Both groups had similar labor force participation rates. Unemployment duration: No notable impact on average remaining unemployment days observed. Treated group received more subsistence allowance due to increased apprenticeships and training. Counceling impact: Intensive …	Intensified counseling did not significantly improve employment integration or labor force participation for disadvantaged unemployed youth after three years. The increase in Public Employment Service (PES) staff led to more job offers, active program participation, and sanctions, but did not result in substantial improvements in employment outcomes. Highlight the ongoing challenge of enhancing t…	New model of intensified support ("case mangement"). Primarily consisted of intensified counseling with reduced meeting intervals and extended initial client meetings. It included detailed anamnesis, support folder collection, and agreement sheet recording to enhance commitment and organization. Additional elements involved feedback collection, regular supervision, moderated case discussions, and…
Interventions	Felicia, OT; Talabi, FO; Adelabu, O; Okpara, CV; Gever, VC	Effect of a Social Media-Based Intervention on Perception, Knowledge, and Intention toward Painting, Fashion and Design among Unemployed Young Graduates in Nigeria	2022	CHILD & YOUTH SERVICES	Unemployed youth in Nigeria, specificially social media users aged 18-35, not currently employed but seeking work opportunities.	Explore the effectiveness of a social-media based intervention on youth knowledge of painting, fashion and design skills as well as perception about them as sources of income	Quasi-experiment design with treatment group and control group	e-learning theory, eight week class	Online surveys before and after intervention.	Descriptive and iferential statistics, including t-test and multiple regression analysis.	Not specified	Nigeria	Experiment was effective because members of the treatment group reported better knowledge of painting, fashion and design skill, following the intervention, more positive perception of painting and fashion and design as sources of income, and positive intention toward painting, fashion and design.	Social media platforms can be useful virtual skill acquisition centers of the 21st century. The findings highlighted the potential of social media interventions in improving knowledge, perception, and intention towards entrepreneurial ventures. The study recommended further exploration of different skills, actual engagement in the identified areas, and the moderating effects of demographics on th…	Delivering social media-based classes on painting, fashion, and design skills to unemployed youth in Nigeria. The content was validated by experts and shared on Facebook, allowing participants to access the information conveniently. The intervention aimed to improve knowledge, perception, and intention towards painting, fashion, and design as entrepreneurial ventures.
Interventions	Guerra, P; Sousa, S	Dreaming is not enough. Audiovisual methodologies, social inclusion, and new forms of youth biopolitical resistance	2022	FRONTIERS IN SOCIOLOGY	Includes NEETs from socially underprivileged neighborhood who engage in the research project "The Neighborhood is Ours II!" through arts-based research and youth-led participatory research methodologies.	Explore and address the challenges faced by NEETs through participatory methodologies like art-based research, participatory action research, and positive youth development. The focus is on enhancing community participation, viewing disadvantaged young people as valuable resources, and promoting social integration through creative means like music and film.	Qualitative	The study utilizes participatory action research (PAR) and arts-based research methodologies to engage NEETs.	Qualitative data through observations, interviews, and participant interactions to understand the experiences, perspectives, and outcomes of NEETs engaging in arts-based activities	Involving thematic analysis of the data collected from observations, interviews, and participant interactions. The focus is on identifying patterns, themes, and insights related to the experiences, perspectives, and outcomes of NEETs engaging in arts-based activities in the Cerco neighborhood.	Not specified	Portugal	Results demonstrate the positive impact of arts-based interventions on NEETs in the Cerco neighborhood, showcasing improvements in social integration, community participation, and empowerment among the participants. Through activities like cipher, graffiti, and photography, the young individuals were able to express themselves, challenge stereotypes, and communicate their messages effectively. Hi…	Arts-based interventions, particularly through hip hop and other creative activities, play a crucial role in empowering NEETs in the Cerco neighborhood, fostering social integration, community participation, and resilience among the participants. By providing a platform for self-expression and challenging stigmatization, the arts enable young individuals to voice their experiences and aspirations…	Intervention involves using arts-based research and participatory action research methodologies to address the challenges faced by NEETs. Through creative activities like cipher, graffiti, and photography, the intervention aims to foster social integration, community participation, and empowerment among the young participants. The study also collaborates with local institutions and artists to enh…
Interventions	Hardoy, I; von Simson, K	Pressing the right button-labour market odds for youth with mental illness	2023	JOURNAL OF EDUCATION AND WORK	Work-impaired unemployed youth between the ages of 18 to 23 in Norway. Particular focus on individuals with mental health conditions compared to those without.	To investigate the causal impact of Vocational Rehabilitation Programs (VRPs) on the transition of youth from work impairment to employment or education, particularly focusing on how these programs affect individuals with mental health conditions compared to those without.	Qualitative	The study uses the timing-of-events (ToE) approach to identify causal effects of VRPs on transitions. Multivariate mixed proportional hazard rate model with two equations: a selection equation modeling transition rates into VRPs and an outcome equation modeling transition rates to employment or education.	The data used in this study is longitudinal observational data collected from several individual registers covering information on various aspects such as employment, unemployment, income, education, social welfare, demographics, and mental health status of youths aged 18-23 in Norway.	The analysis estimates hazard rates for different program categories and outcome states based on individual-specific covariates, youth unemployment rates, and time spent as work-impaired.	2010-2014, with a follow-up period of up to six years for the participants.	Norway	The study findings indicate that Vocational Rehabilitation Programs (VRPs) have varying effects on employment and education outcomes for youth aged 18 to 23, depending on their mental health status. Participants with mental disorders (MDs) may experience different outcomes compared to those without MDs. The research underscores the importance of considering mental health conditions when designing…	The study concludes that VRPs have varying impacts on education and employment outcomes for youth with and without mental health conditions. It recommends tailoring VRPs to consider mental health status, providing targeted support for vulnerable youth with mental health issues, and emphasizing the importance of early intervention and counseling to improve outcomes for youth participating in VRPs.	Vocational Rehabilitation Programs (VRPs) targeted at work-impaired unemployed individuals aged 18 to 23 in Norway from 2010 to 2014. These programs include Training, Placement, and Follow-up components aimed at facilitating the transition to the labor market for participants. The study evaluates the impact of these VRPs on subsequent transitions to employment and education outcomes based on the …
Interventions	Helms, R; Fukkink, R; van Driel, K; Vorst, HCM	Benefits of an out-of-school time program on social-emotional learning among disadvantaged adolescent youth: A retrospective analysis	2021	CHILDREN AND YOUTH SERVICES REVIEW	The target population for the study included alumni of the IMC Weekendschool in the Netherlands (i.e., n= 194 alumni who had completed the three-year program between 1998 and 2015, with ages ranging from 14 to 29 years old at the time of data collection).	To evaluate how alumni perceive the long-term benefits of participating in a Dutch out-of-school program, specifically focusing on the development of social-emotional competences. The study also aimed to investigate the factors that moderate these perceptions among alumni, such as high-school level, urban versus rural participation, and active involvement in follow-up programs.	Quantitative	Retrospective approach, cross-sectional design.	Online survey on the Qualtrics platform,	Linear mixed model approach with maximum likelihood estimation to account for the hierarchical data structure of alumni nested within Weekendschool locations.	Alumni who had completed the IMC Weekendschool program between 1998 and 2015.	The Netherlands	The study found that alumni generally evaluated the Dutch out-of-school Weekendschool program positively across all Social and Emotional Learning (SEL) dimensions. Participation in the alumni program positively moderated the perceived benefits of SEL competences, suggesting the importance of high-quality out-of-school time programs with active alumni engagement. Gender was not related to differen…	The study concluded that alumni of the IMC Weekendschool program in the Netherlands generally reported positive evaluations of the program's impact on their Social and Emotional Learning (SEL) competences. Active participation in alumni programs positively moderated the perceived benefits of SEL competences, highlighting the importance of follow-up activities for maintaining long-term positive ou…	Involved alumni of the IMC Weekendschool program in the Netherlands. The program aimed to provide enriching learning experiences for disadvantaged youth, focusing on various themes such as the justice system, arts, politics, philosophy, medicine, and media. Alumni were invited to participate in follow-up alumni programs, including activities at regional and national levels to further develop thei…
Interventions	Hoy, TV; Jorgensen, A; Andersen, S; Petersen, CB; Jorgensen, MB; Gronbaek, M; Sari­, S; Ottesen, L; Hansen, GIL; Holmberg, T	The development of a health-promoting employment intervention with physical activity for young people Not in Education, Employment or Training (NEET): NEXT STEP-on the path to education and job	2022	PILOT AND FEASIBILITY STUDIES	Young people aged 18-30 who are NEET (Not in Education, Employment, or Training) in Denmark. The study involved young NEET who were ready for activity and education, excluding those ready for employment or clearly ready for education.	To investigate experiences with physical activity in employment interventions and to describe the development of a health-promoting employment intervention with physical activity for young people aged 18–30 years who are NEET	Mixed-method approach	Combining qualitative data from observations, interviews, and discussions with quantitative data to develop the health-promoting employment intervention for young people NEET.	Fieldwork in four municipalities, focus group interviews with young NEETs, formal and informal discussions with instructors and leaders. Observations of specific courses for young people NEET were conducted, and field notes were taken during the interactions. Involved mapping Danish employment interventions with physical activity and collaboration with instructors, leaders, project partners, and …	The analysis involved synthesizing information from various sources to inform the design and components of the intervention.	August 2016 to June 2018	Denmark	The study highlighted the potential of the NEXT STEP intervention in promoting health and employability among young people NEET. The development process involved collaboration with various stakeholders and emphasized the importance of physical activity, social relationships, and holistic support. While the study showed promise, it also acknowledged limitations such as the lack of a planning frame…	The study concluded that the NEXT STEP intervention, focusing on physical activity and holistic support, has the potential to help young people NEET transition into education or employment. The findings emphasized the importance of addressing social, physical, and mental barriers through a comprehensive approach. Further pilot studies and evaluations are recommended to assess the effectiveness an…	The NEXT STEP intervention consisted of four main components: 1) Fixed Boundaries: Establishing clear guidelines and structure within the program. 2) Body and Physical Activity: Incorporating physical activities as a key element of the intervention. 3) Social Relations and Network: Fostering social connections and support among participants. 4) Life Skills and Future: Developing skills and strate…
Interventions	Jeong, J; Park, K; Hyun, Y; Kim, D	Measuring Psychological Support for the Unemployed: The Case of Kakao NEET Project	2021	KSII TRANSACTIONS ON INTERNET AND INFORMATION SYSTEMS	Unemployed individuals, specifically Korean youth NEETs who participated in the Kakao NEET Company project.	Analyze the impact of the Kakao NEET project on unemployed individuals, focusing on aspects such as motivation, goal-setting abilities, desire for job search, social support, and personal development.	Qualitative	Sixteen interviewees were sampled from those who successfully completed the NEET Company project. Ten were male, and six were female.	Focus group interviews	5-stage concept mapping process to extract key values gained from the NEET company project. Also multi-dimensional analysis, card sorting, and mind mapping techniques.	March to June (3 months), 2020	South Korea	Key psychological values gained by participants in the Kakao NEET Company project included increased confidence, sense of belongingness, and desire for a job. Participants reported improvements in self-esteem, self-fulfillment, and satisfaction with the project. The results highlighted the positive impact of engaging in daily activities and communication with others on participants' psychological…	The study concluded that the Kakao NEET Company project effectively promoted psychological well-being among participants by fostering a sense of belongingness, increasing confidence, and enhancing motivation for job-seeking. The findings suggest that engaging in social activities and receiving online social support positively influenced the participants' self-esteem and overall satisfaction with …	Exploring how online social support and perceived belongingness influenced the well-being of participants in the NEET Company project. The study aimed to understand the psychological and emotional values induced by project activities to motivate NEET individuals to engage in socially productive activities.
Interventions	Landberg, M; Noack, P	A Grounded Theory Study on Motivational Development After Detours in Young Adulthood – How Extra-Vocational Training Affects Aspirations	2022	INTERNATIONAL JOURNAL FOR RESEARCH IN VOCATIONAL EDUCATION AND TRAINING-IJRVET	Individuals who have experienced challenges or detours in their occupational development (e.g., school track changes, dropping out of school, or facing difficult life situations). In total (N=30), 12 were male (40%), and 18 female (60%)	To explore what motivates young adults to re-engage with education or employment after a period of non-engagement.	Qualitative	Young adults in extra-vocational training (BaE) were contrasted with young people entering the professional sphere under more linear and traditional circumstances, such as being university graduates or apprentices in the dual system.	30 individual interviews with young adults in extra-vocational training (BaE) and members of their support systems.	Grounded theory approach	2011 to 2012	Italy (primarily), Germany	The study's results highlighted the positive impact of the BaE program on young adults, emphasizing their transition to a more normative pathway into the labor market. Participants experienced frustration but found motivation through the program's support and educational opportunities, leading to enhanced credentials and increased willingness to complete the training. The study also emphasized th…	The study concluded that the BaE program effectively supported young adults in transitioning to the labor market by providing motivation, educational opportunities, and career development pathways. Participants' experiences of frustration were mitigated by the program's support, leading to enhanced credentials and increased aspirations for further education. The study highlighted the importance o…	The BaE program, which aims to support young adults in their vocational training and educational pursuits. Participants in the program have experienced detours in their occupational development, such as dropping out of school or facing challenging life situations. The BaE program provides a platform for these individuals to enhance their educational credentials, motivation, and readiness for the …
Interventions	Majee, W; Wegner, L	"We Must Sit Like This and Discuss": Introducing Needs Ranking as an Innovative Qualitative Methodology for Engaging Disengaged Youth	2023	INTERNATIONAL JOURNAL OF QUALITATIVE METHODS	Youth aged 18-35 years residing in identified rural communities in South Africa	Engage disengaged youth in rural communities in South Africa through a Needs Ranking approach to identify and prioritize their needs, empowering them to have a voice in program development and community initiatives.	Qualitative	Needs ranking apporach	i) using a literature-based community needs assessment, (ii) engaging vulnerable youth in small group discussion to rank their needs, (iii) comparing rankings between groups, (iv) creating spaces for youth to include other pressing issues not identified in the literature, and (iv) comparing rankings across surrounding communities	Thematic analysis,	Not specified.	South Africa	The Needs Ranking approach successfully engaged vulnerable youth in rural South Africa, empowering them to identify and prioritize their needs. Through small group discussions and focus group discussions, youth were able to voice their concerns and contribute to the development of interventions that address their challenges. The study highlighted the importance of collaboration between youth, res…	By empowering youth to participate in problem-solving activities and promoting their critical awareness, the intervention aimed to create meaningful engagement and collaboration between youth, researchers, and community stakeholders. The study emphasized the importance of inclusivity and equitable participation in developing interventions that address the challenges faced by vulnerable youth, hig…	Engaging vulnerable youth in rural South Africa through a Needs Ranking approach to identify and prioritize their needs. It aimed to empower youth by involving them in problem-solving activities, promoting critical awareness, and participatory behaviors. The intervention emphasized collaboration between youth and researchers, local organizations, and community members to co-create meaningful solu…
Interventions	Maree, JG	The outcomes of a mixed-methods, innovative group life design intervention with unemployed youths	2022	INTERNATIONAL JOURNAL FOR EDUCATIONAL AND VOCATIONAL GUIDANCE	31 disadvantaged, unemployed school-leavers who lacked employable competencies and financial resources to enroll in tertiary training institutions.	To innovate career counseling for marginalized groups in developing countries by implementing an integrative qualitative-quantitative approach to assess the impact of a life design intervention on disadvantaged, unemployed school-leavers seeking career guidance.	Mixed-methods design	An integrative, qualitative-quantitative mixed-methods intervention design, in which quantitative data were collected during pre- and post-intervention phases of the project.	Survey and interview	Wilcoxon signed-rank test of pre-post test	2018	South Africa	Results of the study indicated a significant improvement in the career adaptability of the participants after the life design intervention. Both quantitative and qualitative outcomes showed enhanced levels of Career Concern, Career Control, Career Curiosity, and Career Confidence. The intervention helped participants self-reflect critically, raised their levels of hope, improved their sense of se…	The study confirmed the value of life design counseling using an integrative qualitative-quantitative approach with unemployed individuals, particularly women. The positive influence of the intervention on participants' sense of self, career adaptability, and commitment to career choices was highlighted. The findings support the importance of innovative career counseling methods in empowering mar…	A life design project where 24 participants were divided into six groups of four individuals each. Activities included establishing a sound working relationship, self-reflection, and self-reflexive exercises. Participants engaged in career interest assessments, shared their career-life stories, and completed pre-test and post-test assessments using the Career Adapt-Abilities Scale. The interventi…
Interventions	Mellberg, C; Minas, R; Korpi, T; Andersson, L	Effective local governance assisting vulnerable groups: The case of youth not in employment, education or training (NEETs) in Sweden	2023	International Journal of Social Welfare	Local NEET subgroups within 20 strategically selected municipalities, with a focus on young people aged 16 to 24 who are not in education, employment, or training.	To analyze the impact of local governance and network relations on NEET rates in Sweden, to better understand how shared perceptions of problems and solutions within local networks influence the successful reduction of NEET rates.	Explanatory mixed-methods design, combining qualitative and quantitative approaches.	Mixed-methods	Administrative data for the Swedish population (quantitative part), and selection of extreme cases (qualitative part). A total of 60 interviews were conducted, with approximately three interviews per municipality.	Fuzzy-set qualitative comparative analysis (fsQCA); combines qualitative and quantitative approaches to analyze the relationships between different conditions and outcomes related to NEET rates in municipalities.	Between 2013 and 2016.	Sweden	The key results suggest that municipalities with local governance structures combining aspects like identifying NEET subgroups and sharing perceptions of problems and solutions have lower NEET rates than predicted. The study emphasizes the importance of collective action and effective governance conditions in achieving positive outcomes related to NEET rates among young people in Swedish municipa…	Effective local governance structures, characterized by shared perceptions of problems and solutions, can lead to lower NEET rates among young people in Swedish municipalities. It recommends fostering collaborative networks and innovative governance arrangements to address issues like NEET rates more efficiently and effectively. Additionally, the study highlights the importance of creating shared…	Not a specific intervention - insted it focuses on analyzing the impact of local governance structures and network relations on NEET rates. Local governance in the study refers to the management and decision-making processes at the local level within Swedish municipalities. It involves a variety of multi-level and inter-institutional arrangements, including public and private service provision. T…
Interventions	Meltzer, A; Ramia, I; Moffatt, J; Powell, A	Creating relationship-based practice in youth employment services - Converting policy intentions to practical program design	2022	Social Policy & Administration	Young people aged 15 to 21 years (up to 24 years in one site) participating in the "your job your way" program, staff members involved in the program, employers connected to the program, and parents, partners, or friends of the young participants. In total 210 young people.	Explore how program design features, such as small caseloads, intensive support, skilled staff, and flexible service delivery, can enable relationship-based practice in youth employment services, using the example of the "your job your way" program developed by yourtown.	Qualitative methods	Process evaluation, primarily comprising qualitative data.	Mixture of longitudinal and one-time interviews with program participants, staff, employers, and parents. IN total 210 interveiews with 107 individuals.	Both thematic and guided by the terms of reference of the evaluation. Initially, deductive coding using pre-set codes was employed to capture key focus areas. Subsequently, data within these codes was re-coded openly/inductively to generate emergent sub-themes based on participants' responses.	June 2018 to June 2020	Australia	The "your job your way" program was successful in achieving its intended outcomes for young people. The key success factors of the program discussed in the document include strong client-worker relationships, small caseloads, intensive support, staff discretion in program implementation, and the incorporation of social activities to foster relational networks and skills among participants. These …	The study concluded that shifting the responsibility for relationship-based practice towards service provider organizations and government can enhance program effectiveness. It recommended exploring how program design features can promote relationship-based practice across different service types and demographics. Additionally, further research on the challenges, barriers, and risks of implementi…	The "your job your way" program, which aimed to provide intensive and tailored support to address long-term youth unemployment in Australia. This intervention involved smaller caseloads, personalized support, and a focus on building relationships between staff and young participants to facilitate positive outcomes in employment.
Interventions	Ngai, SSY; Cheung, CK; Zhou, QS; Wang, L; Ng, YH; Leung, WPC; Yu, ENH; Wong, LM; Tang, HY; Lee, HCH	Career and life development intervention for non-engaged youth: Evaluating the Hong Kong Benchmarks (Community) Pilot Program	2023	FRONTIERS IN PSYCHOLOGY	Non-engaged youth (NEY) aged 13 - 29 years old.	Examine the effectiveness and impact of the Hong Kong Benchmarks (community) Pilot Program on non-enganged youth (NEY) in Hong Kong.	Pretest - posttest quasi-experimental design.	Included a youth sample of 449 participants (mean age = 19.33 years), whereas 289 in pilot group and 160 in comparison group.	Quantitative (self-reported questionnaires) and qualitative (focus group interviews)	Repeated-measures MANCOVA to assess career-related outcomes, and thematic analysis to explore the impact of the program on non-engaged youth.	Not specified	Hong Kong	Significant increase in Youth Career Development Competencies (YCDC) in the pilot group compared to the comparison group. Altso, notable improvement in Career and Life Development Hope (CLDH) in the pilot group. Qualitative results suggest both the benefits and difficulties experienced by stakeholders in the program (i.e., they perceived benefits from the program, such as improved services and cl…	While the program showed improvements in Youth Career Development Competencies (YCDC) and Career and Life Development Hope (CLDH), stakeholders faced challenges in fully grasping and implementing the program. The findings suggest the need for continued support and refinement of the program to better serve the youth population and enhance career transitions in the community.	The Hong Kong Benchmarks (Community) Pilot Program aimed to support non-engaged youth in Hong Kong by providing Career and Life Development (CLD) interventions through local NGOs. Focused on enhancing career-related competencies, such as Youth Career Development Competencies (YCDC) and Career and Life Development Hope (CLDH), to help youth navigate transitions from education to employment. Involv…
Interventions	Ocansey, RTA; Nyawornota, VK; Adamba, C; Tay, DA; Musah, K; Nyanyofio, OCN; Malete, L; McCole, D	Promoting development of entrepreneurial skills of youth in Ghana through a structured sport intervention program	2023	FRONTIERS IN EDUCATION	29 youth, aged between 11 and 22 years, with mix of returning and new students.	Describe how a structured sportbased positive life skills program can be used in promoting the development of entrepreneurial skills of youth in Ghana.	Sport-based youth development (SBYD) framework	Youth Experience Survey for Sport to measure the Life skills and entrepreneurship skills using a quasi-experimental pre-post test control group design	Youth Experience Survey for Sport (YES-S) instrument,	Confirmatory factor analysis, correaltion matrices, and t-tests.	2018-2022	Ghana	The youth in the intervention group reported important physical and personal benefits and entrepreneurial skills such as cooperation (teamwork), risk taking, creativity, leadership, cognitive development, and positive engagement in physical activity which they did not previously have.	The intervention program led to significant improvements in goal setting, initiative, cognitive skills, and social skills among the youth participants. The findings support the effectiveness of integrating sports-based interventions to enhance youth development in various skill areas. The study highlights the importance of such programs in promoting positive outcomes and holistic development amon…	Weekend mapping camp involving sport-based life skills and entrepreneurship lessons delivered over 6 days in two overnight camps. Activities included social, risk-taking, and creativity games, as well as typical sports activities like football and basketball. The program aimed to teach skills such as teamwork, goal setting, interpersonal communication, problem-solving, and leadership to youth par…
Interventions	Ozdamar, O; Giovanis, E; Daglioglu, C; Gerede, C	The effect of the 2008 employment support programme on young men's labour market outcomes in Turkey: Evidence from a regression discontinuity design	2021	MANCHESTER SCHOOL	Young men and women aged between 18 and 29 in Turkey.	Evaluate the impact of the 2008 policy in Turkey, which aimed to reduce employment costs through subsidies on employer's SSCs for young men and women aged 18-29.	Regression Discontinuity Design (RDD)	Survey	Quantitative data from the Panel Survey of Income and Living Conditions (SILC), obtained from the Turkish Statistical Institute (TUIK) on labor outcomes, such as wages, employment status, and formal employment	The RDD method allows for a causal inference by comparing outcomes near the age threshold of 30, providing insights into the effectiveness of the employment subsidies on employment probability and formal employment rates for the target population.	2008 to 2011	Turkey	Overall, the findings suggest that the policy of 2008 had a positive impact on a range of labour outcomes. The main concluding remarks highlight that the success of subsidization packages depends on the period of implementation, the target groups and the purpose of those packages. However, the employment subsidy programme of 2008 may have increased more the formalization of the existing jobs rath…	While the policy showed effectiveness at the individual level, further investigation is needed to assess its cost-efficiency and macro-level effects. Future research should focus on program design and evaluation of similar policies in Turkey and other countries to enhance understanding of their overall impact on labor markets.	The Turkish government launched the employment subsidy programme in 2008, aiming to decrease unemployment and to encourage formal employment by subsidizing the SSCs for relatively disadvantaged groups
Interventions	Papadopoulos, O; Jones, K	Training in the age of liberalization and crisis: Understanding the learning experiences of young Active Labour Market Programme Participants	2023	SOCIAL POLICY & ADMINISTRATION	Young individuals. Study participants (N=35) were purposively sampled trainees from various socio-economic backgrounds, primarily from the regional unit of Piraeus, with a mix of educational qualifications and employment outcomes after program completion.	To explore the learning opportunities provided to young people in labor market training programs, specifically focusing on the Greek ALMP, to understand whether these opportunities are expansive or restrictive and how these programs contribute to the socialization of young individuals.	Qualitative	In-depth exploration of trainees' experiences, perceptions, and socialization processes during their participation in the program. The participants were recruited through a training provider involved in the program, and the data analysis was based on thematic analysis of the qualitative data collected through interviews.	Interviews with participants and facilitators of the program. Incuded in-depth exploration of trainees' experiences, perceptions, and socialization process durign their participation in the program.	Thematic analysis using Nvivo software. The data was further explored in relation to key themes in Fuller and Unwin's framework to understand the learning experiences of participants.	September 2016 to February 2017	Greece	After completing the Greek Further Vocational Training Program in Tourism and Hospitality, 14% of participants secured employment in the hospitality-related sector, while another 14% found employment in non-hospitality-related sectors. However, a significant portion, 57% of participants, faced unemployment post-program completion. The research highlighted the challenges faced by participants, inc…	The Greek Further Vocational Training Program in Tourism and Hospitality provided limited opportunities for meaningful learning and skills development for participants. The program was characterized by a restrictive learning environment, with participants often expressing disappointment with their placements and lack of career progression opportunities. The findings underscored the need for impro…	The Greek Further Vocational Training Program in Tourism and Hospitality, designed to offer work experience to young unemployed individuals aged 18-29. The program included a combination of off-the-job classroom-based training and on-the-job training in tourism-related companies over a 5-month period. Participants received theoretical and practical training, career counseling, and guidance in spe…
Interventions	Paterson-Young, C; Denny, S	A critical study of alternative education provisions for young people aged 16 to 24 years in the United Kingdom	2022	JOURNAL OF EDUCATION AND WORK	Young people aged 16 to 24 in alternative education provisions in the UK. The study participants consisted of 18 young people, 10 parents, and 8 staff members from four college sites in England and Wales.	To investigate the experiences of young people aged 16 to 24 in alternative education provisions, focusing on themes such as motivation, support, self-efficacy, and balancing academia with physical activity.	Qualitative	Qualitative research methods, using semi-structured interviews with thematic analysis.	Semi-structured interviews with young people, parents, and staff.	Constant Comparative Method, focusing on themes such as self-efficacy, motivation, and support. The analysis involved identifying 'units of analysis' and refining them into 'themes' through inductive reasoning	August 2019 to December 2019	United Kingdom (UK), specifically at college sites in England and Wales	Findings highlighted the positive impact of the interventions on confidence, well-being, and self-esteem of the participants. The research emphasized the importance of balancing physical activity with academia to improve outcomes for young people in alternative education provisions.	Alternative education provisions focusing on balancing physical activity with academia can positively impact the confidence, well-being, and self-esteem of young people aged 16 to 24. The research highlighted the importance of personalized support, functional skills development, and linking education to the military to enhance outcomes for participants. Overall, the study emphasized the significa…	The alternative education provisions described in the study were delivered by a college operating at multiple locations in England and Wales. These provisions offered young people aged 16 to 24 a flexible program focused on physical and mental health, functional skills, and preparation for skilled employment. The curriculum included daily physical activity, support for English and Mathematics stu…
Interventions	Pedraja-Chaparro, F; SantÃ­n, D; Simancas, R	Show me the money! The impact of a conditional cash transfer on educational achievement	2022	Empirical Economics	Males and females aged between 18 and 60 years old, specifically focusing on males aged between 20 and 31.	To evaluate the impact of Programa 18–25 on males in Spain by comparing the academic achievement of program beneficiaries with students who did not benefit from the program.	Quantitative methods	Regression discontinuity design (RDD), comparing individuals just above and below the age treshold of 25 years.	Administrative records provided by the regional government of Extremadura for all students enrolled in the adult education programs.	Regression discontinuity design (RDD) including a two-equation model; a first-stage treatment equation and a second-stage outcome equation. RDD method evaluate the causal effect of the intervention by comparing individuals with similar characteristics around the cut-off point (comparing beneficiaries of the program with non-beneficiaries).	2013-2014 academic year.	Spain	The study found that the Programa 18–25 did not have a statistically significant impact on the likelihood of earning a lower secondary education diploma or passing all enrolled modules for the evaluated males. The results were consistent across different regression specifications and age bandwidths, indicating that the monetary incentive provided by the program did not lead to significant improve…	The Programa 18–25 in Extremadura, Spain did not effectively increase the probability of successfully completing the academic year or earning a lower secondary education diploma for males aged 18 to 25. The findings suggest that the financial incentive offered by the program was not sufficient to achieve the desired outcomes. Further research and evaluation of similar labor market policies based …	The Programa 18–25, a conditional cash transfer program aimed at individuals aged 18 to 25 years old in Extremadura, Spain. Targeted individuals who were motivated to return to education and provided financial incentives to encourage participation in adult education programs. The conditional cash transfer program provided a monetary incentive of 1000 euros to unemployed individuals aged 18 to 25 …
Interventions	Rickwood, D; Kennedy, V; Miyazaki, K; Telford, N; Carbone, S; Hewitt, E; Watts, C	An Online Platform to Provide Work and Study Support for Young People With Mental Health Challenges: Observational and Survey Study	2021	JMIR MENTAL HEALTH	Young people aged 15-25 years who are experiencing mental health challenges and difficulties related to work and study. N=1139.	This study aims to determine whether the Work and Study (hWS) service has been implemented as planned, provides appropriate support for young people, and achieves its main goals.	Mixed-method approach	Quantiative data from the hWS Minimum Data Set (MDS) and qualitative data from a survey of hWS clients to evaluate the effectiveness and impact of the hWS service on young people's work and study outcomes.	Data were collected via 2 methodologies: (1) the hWS Minimum Data Set, which includes data on all clients in the service (n=1139), services delivered, and service impact; and (2) a survey of hWS clients who volunteered to participate in an evaluation of the hWS service (n=137).	Descriptive statistics, chi-square tests to examine group differences and client perceptions.	August 9, 2016 to December 31, 2019.	Australia	More assistance was sought for work than study goals, suggesting that the transition to work may be particularly challenging for young people. One-third (298/881, 33.8%) of the sample for the service impact analyses achieved at least 1 primary work or study outcome, and this increased to 44.5% (225/506) for those who engaged with 5 or more sessions, demonstrating that greater engagement with the …	Young people found the online platform to be acceptable, and the assistance provided and clinical integration useful; many young people achieved positive work and study outcomes, particularly those who engaged more times with the service.	The headspace Work and Study (hWS) service is an innovative online platform implemented in Australia to support young people aged 15-25 years with mental health problems to achieve work and study goals.
Interventions	Roemer A; Sutton A; Grimm C; Medvedev ON	Effectiveness of a low-dose mindfulness-based intervention for alleviating distress in young unemployed adults.	2021	Stress Health	Young unemployed adults aged 17 to 25 years who were participants in the program to help them develop skills for entering the workforce.	To investigate the effects of a low-dose mindfulness-based intervention on distress in young unemployed adults. Aimed to assess whether the intervention could reduce psychological distress and whether the effectiveness of the intervention would be influenced by the participants' baseline levels of dispositional mindfulness.	Quantitative data	Pre- and post-intervention assessments were conducted to evaluate the impact on distress levels.	The data collected for the study included quantitative data. This data was analyzed using statistical software (IBM SPSS v.25) to assess the effects of the mindfulness intervention on distress levels among the participants.	Mixed model ANCOVA (Analysis of Covariance). Investigated the effects of the mindfulness intervention on distress levels, with group (intervention vs. control) as a between-subjects factor and time (pre- and post-intervention) as within-subjects factors. Baseline levels of mindfulness and well-being were controlled for as covariates.	Not specified	New Zealand	The study found that there was a significant reduction in distress levels observed in both the intervention and control groups. There was a significant effect of the mindfulness intervention on distress reduction, with higher distress mean scores in the intervention group at baseline and a stronger reduction in distress observed in the intervention group compared to the control group at the end o…	The study concluded that a low-dose mindfulness-based intervention (MBI) was effective in enhancing mindfulness and reducing psychological distress in young unemployed adults. Participants with higher baseline levels of mindfulness showed greater benefits from the intervention, experiencing stronger decreases in distress. The findings suggest that considering trait mindfulness as a potential mode…	A 4-week programme with weekly 1-hour contact sessions facilitated by a qualified mindfulness instructor. Participants were encouraged to practice mindfulness in daily activities and use a mindfulness app. Sessions covered topics like mindfulness, thinking, emotions, and radical acceptance. Participants engaged in mindfulness exercises, received an info booklet, and had time for feedback and refl…
Interventions	Rotar, LJ	Evaluation of the Effectiveness of Employment Programmes on Young Unemployed People	2021	INZINERINE EKONOMIKA-ENGINEERING ECONOMICS	Young unemployed individuals aged 20-24 registered with the Employment Service in 2008 and enrolled in a subsidized employment programme (experimental group), as well as a potential control group of young unemployed individuals.	To evaluate the effectiveness of employment programmes for young unemployed individuals in the Netherlands, focusing on re-employment probability and participation in regular studies as outcome variables.	Quantitative	Longitudinal data analysis.	Data obtained from microdatasets on labour and social security provided by the Central Bureau of Statistics Netherlands (CBS)	Propensity score matching in combination with a difference in differences approach to analyze the treatment effects. Calculation of average treatment effects on the treated (ATT) for re-employment probability and the probability of regular studies one to two years after the programme initiation.	2008	The Netherlands	One year after the programme start, re-employment probability increased by 1.7% through the employment programme, while two years after the programme start, re-employment probability decreased by 6.0%. Additionally, one year after the programme start, the probability of regular studies increased by 5.5%, and two years after the programme start, it increased by 0.5%.	While the employment programmes had a positive effect on re-employment probability and regular educational participation in the short term, the long-term impact showed a decrease in re-employment probability. To address this, it is recommended to strengthen the capacity of public employment services to provide personalized counselling and support to young people based on their specific needs, as …	Subsidized employment programmes aimed at young unemployed individuals in the Netherlands. These programmes provided support to improve the employability of participants through early intervention within 100 days of unemployment. The interventions integrated multiple approaches to address the diverse needs of beneficiaries, with a focus on re-employment probability and the probability of regular …
Interventions	Stativka, N; Batiuk, A	Career Motivation in the Process of State Regulation of Youth Employment	2021	CENTRAL EUROPEAN PUBLIC ADMINISTRATION REVIEW	Young people aged 15 to 35 who are seeking employment or are already in the workforce.	To find new methods for the state promotion of career motivation in the process of providing youth employment.	Quantitative	Analysing current trends, characteristics of modern youth, and exisiting theories to provide recommendations for improving career counseling and employment services.	The data used in the study included unemployment rate data based on the International Labor Organization methodology and qualitative data on career motivation theories.	The analysis involved statistical methods to identify trends in youth employment, comparative analysis of global practices, and qualitative analysis of career motivation theories to inform recommendations for improving youth employment services.	2018 to 2019	Ukraine	The study identified trends in the youth labor market in Ukraine, determined causes of youth unemployment, analyzed the value orientations and characteristics of modern youth, and proposed measures to enhance career motivation and improve employment services. The findings emphasized the importance of effective communication in employment centers and highlighted the need for tailored approaches to…	The study concluded that effective career counseling and employment services are crucial for addressing youth unemployment challenges in Ukraine. It recommended implementing tailored approaches based on motivation theories, enhancing communication between service providers and clients, and focusing on individualized career development plans to improve youth employment rates and overall service qu…	Implementing new methods and approaches to career counseling and employment services for young people in Ukraine to enhance their career motivation and improve their chances of successful employment. Include individualized approaches, such as primary profiling of job seekers' needs and the introduction of career counselors. These professionals assist citizens in recognizing their strengths, self-…
Interventions	Straand, IJ; Folstad, A; Bjornestad, JR	Exploring a Gaming-Based Intervention for Unemployed Young Adults: Thematic Analysis	2024	JMIR HUMAN FACTORS	Young, unemployed adults aged 15 to 29 years, specifically those not in economic activity (NEET group). Study participants were recruited from the Norwegian Labour and Welfare Administration (NAV) and a regional Individual Placement and Support (IPS) program. In total, 18 participants, with 67% females and 33% males, who took part in 21 testing sessions.	To explore how young, unemployed adults experience a positive psychology intervention designed as a game to extract learning and principles for future intervention research and development.	Qualitative	The study utilized usability testing sessions to evaluate the effectiveness of the digital gaming intervention for young, unemployed adults. A total of 21 usability-testing sessions were conducted, with 7 sessions transcribed verbatim for in-depth analysis. .	Usability testing sessions to explore the engagement with the digital positive psychology intervention	Thematic analysis following Braun and Clark's steps was employed to synthesize findings and identify areas for improvement in the intervention design. The analysis process involved iterative and creative approaches, including data familiarization, initial code generation, theme search, review, definition, and naming, to produce comprehensive reports and enhance the intervention's usability and ef…	9 months from 2019 to 2020.	Norway	Results indicated that the idea of an interactive and digital game as a tool to motivate and assist young adults in work or education was well-received by all participants. They described it as a "good idea" and expressed positive feedback. The usability testing sessions led to improvements and changes in the designed outcome, with thematic analysis revealing valuable insights for enhancing the i…	The study emphasized the significance of integrating positive psychology interventions with interactive digital games to support young, unemployed adults in coping with job search challenges. Aligning gameplay elements with intervention content is crucial for enhancing engagement and effectiveness. The findings suggest that interactive and digital game-based interventions have the potential to mo…	Gaming-based intervention aimed to address job search adversity and provide support through a digital gaming format. Self-administered and digital Positive Psychology Intervention (PPI) presented in a gaming format. Aimed to engage participants through interactive gameplay elements. Incorporated growth mindset interventions, cognitive behavioral therapy components, and psychoeducation to address …
Interventions	Su, XB; Wong, VC; To, SM	Evaluation of Experience-Driven Career Support Services for NEET Youth in Community Contexts	2023	CHILD & YOUTH SERVICES	Study participants were 660 NEET individuals who engaged in the project's intervention programs	To evaluate the effectiveness of experience-driven intervention programs in enhancing the psychosocial resources and recognition status of NEET (Not in Education, Employment, or Training) youth, while controlling for various factors such as gender, educational attainment, presenting problems, and pre-intervention scores.	Mixed-method approach	The study primarily employed quantitative methods, such as ANOVA and MANCOVA, to analyze the data collected through questionnaires and case-closing forms. However, the study also included qualitative elements by allowing participants to provide comments on the intervention record forms, which were then considered during data analysis.	Questionnaires and case-closing forms to collect data from 660 NEET participants.	One-way ANOVA and repeated measures ANOVA to analyze pre- and post-intervention. MANCOVA and Univariate ANCOVAs were used to assess the impact of intervention categories on career adaptability, social support, and career engagement, while controlling for covariates. The study also compared pre- and post-intervention status and sources of recognition descriptively.	Between April 2019 and May 2020	Hong Kong	The interventions of Categories 1, 2, and 4 were more effective than Category 3 in predicting post-intervention scores in career adaptability. For social support, Categories 2, 3, and 4 were more favorable than Category 1. In terms of career engagement, Categories 2 and 4 were more favorable than Categories 1 and 3. Overall, the interventions significantly enhanced career adaptability, social sup…	The study supported the efficacy of a comprehensive package of experience-driven intervention programs for NEET youth in community settings. It highlighted the importance of considering educational attainment, duration as NEETs, and presenting problems as covariates for intervention effectiveness. The findings emphasized the significance of tailored interventions in enhancing psychosocial resourc…	Categorized into four main types: 1. Category 1: Career counseling and guidance focused on acknowledging and consolidating participants' prior and current experiences. 2. Category 2: A mix of interest development and career counseling and guidance. 3. Category 3: A mix of workplace learning and career counseling and guidance. 4. Category 4: A mix of interest exposures, workplace learning, and car…
Interventions	Svábová, L; Kramárová, K; Durica, M	EVALUATION OF THE EFFECTS OF THE GRADUATE PRACTICE IN SLOVAKIA: COMPARISON OF RESULTS OF COUNTERFACTUAL METHODS	2021	CENTRAL EUROPEAN BUSINESS REVIEW	Individuals, between 26 and 29 years old, who were treated by the Graduate practice intervention program in Slovakia.	To evaluate the impact of the intervention program "Financial Contribution for Implementation Graduate Practice" on the employability of young jobseekers in Slovakia using a counterfactual approach and comparing the results of treated and non-treated individuals.	Mixed-method approach	The study used both qualitative and quantitative variables. Qualitative variables were represented as dummy variables, while quantitative variables were used in the analysis.	Micro-data from the COLSAF and SIA databases. Inclusing qualitative varuables represented as dummy variables.	Regression adjustment, instrumental variable, and propensity score matching.	Data from 2004 to 2018	Slovakia	Individuals who participated in the Graduate Practice program stayed in employment on average almost 68 days longer than those in the control group. The evaluation using three selected methods showed significant positive results on the employability of young jobseekers, aligning with previous studies in Slovakia. The study emphasizes the importance of accurate evaluation methods to determine the …	Highlights the positive impact of the Graduate Practice program on the employability of young jobseekers in Slovakia, as evidenced by the extended length of employment for program participants. The results underscore the significance of rigorous evaluation methods in assessing the effectiveness of interventions aimed at improving labor market outcomes. Further research and analysis are recommende…	The Graduate practice program in Slovakia, aimed at eligible jobseekers. It included support measures such as training, mentorship, and job placement assistance. It was a voluntary program with specific eligibility criteria and a duration of 3 to 6 months. The intervention focused on improving the employability of participants through various support measures.
Interventions	Tam, HL; Chan, AYF; Fung, TTO; Isangha, SO	The mediating effect of psychological strengths and resilience on enhancing youth employability through social entrepreneurship education and training	2024	CHILDREN AND YOUTH SERVICES REVIEW	Underprivileged youth between 14 and 21 years old in Hong Kong, primarily recruited from secondary schools.	Investigate the effectiveness of the Social-Up Youth Entrepreneurship Program in enhancing underprivileged young people's quality of life by improving their entrepreneurial skills, intentions, and psychological strengths.	Mixed-methods	Pre-post assessments.	Quantitative questionnaires (included 77 pair of responses) and qualitative interviews (individual and focus group)	Included Cronbach’s alpha coefficients for reliability, correlation matrices, paired sample t-tests, regression, and mediation analyses to test study hypotheses.	Not specified	Hong Kong	Show that this program is effective and can enhance underprivileged youth’s psychological growth in terms of their self-esteem, career-linked self-efficacy, flourishing, sense of self-worth and resilience, entrepreneurship skills and intention, and overall self-perceived employability. Young participants’ entrepreneurship skills and intention positively predict their self-perceived employability.…	Early introduction of curriculum-based youth entrepreneurship training is recommended in secondary schools to enhance their psychological growth and increase their competitiveness at the workplace in future.	A three-wave program: social entrepreneurship training workshop, a 60-hour internship, and a 6-month preincubation training. Participants received training on entrepreneurial skills, career interests, and psychosocial development. The program aimed to enhance participants' employability, entrepreneurial intentions, and skills through practical experiences, mentorship, and seed funding support.
Interventions	van den Berg, GJ; Uhlendorff, A; Wolff, J	The Impact of Sanctions for Young Welfare Recipients on Transitions to Work and Wages, and on Dropping Out	2022	ECONOMICA	Young welfare recipients aged 18-24 and registered as job-seekers.	Analyse the impact of strict sanctions for young welfare recipients whose institutional setting features sanctions for non-compliance with job-search requirements that effectively cancel benefits for a period of 3 months after detection.	Quantitative	The study employs a quasi-experimental research design to analyze the impact of benefit sanctions on young welfare recipients in West Germany.	Data from the Federal Employment Agency (administrative records)	The analysis includes survival analysis techniques to assess the duration until employment, labor force exit probabilities, and wage levels post-sanction.	January 2007 to March 2008	Germany	Benefit sanctions on young welfare recipients in West Germany have significant effects on their employment outcomes and labor force participation: 1) Sanctions increase the probability of transitioning to employment, particularly for male job-seekers living in single households. 2) However, these employment spells following sanctions are associated with significantly lower daily wages. 3) Sanctio…	Benefit sanctions on young welfare recipients in West Germany have mixed effects on employment outcomes and labor force participation: While sanctions increase the likelihood of transitioning to employment, they are associated with lower daily wages for the recipients. Also, sanctions lead to a higher rate of exiting the labor force, particularly for young males living alone. The findings highlig…	Benefit sanctions on young welfare recipients. Include penalties such as a reduction or loss of basic cash benefits for a specified period in case of non-compliance, such as refusing a job offer. The study evaluates the effects of these sanctions on the recipients' job search behavior, employment outcomes, and labor force participation.
Interventions	Wong, PWC; Su, XB; Yu, RWM; Li, TMH	Reengaging Youth with Prolonged Social Withdrawal Behaviours in Hong Kong: Efficacy of an Intervention Programme Involving Human and Non-human Partners	2023	CHILD & YOUTH SERVICES	Young people aged 15-29 suspected of having socially withdrawn behaviors for three months or more, experiencing difficulties in meaningful social relationships.	Assess the effectiveness of an intervention program involving human and non-human partners in reengaging youth with prolonged social withdrawal behaviors.	Pre-post assessments.	Multi-component intervention program involving human and non-human partners to reengage youth with prolonged social withdrawal behaviors.	Self-reported survey completed by 175 participants.	Chi-square tests, Paired-Sample t-tests, and multiple regressions to evaluate changes in social status and severity of socially withdrawn behaviors.	2013 to 2018	Hong Kong	Significant improvements in the social status and socially withdrawn behaviors of the participants after going through the program. Most participants transitioned to full-time or part-time employment or education. Additionally, there were reductions in socially withdrawn behaviors, increased self-esteem, enhanced perceived employability, and decreased social interaction anxiousness among the part…	The program was effective in reengaging young people with prolonged social withdrawal behaviors Led to improvements in social status, reduced socially withdrawn behaviors, increased self-esteem, enhanced employability perceptions, and decreased social interaction anxiousness among the participants. Future research with more rigorous designs, including comparison groups and follow-up studies, is r…	A multi-component social service-oriented program that involved social workers and trained animals to assist young people with socially withdrawn behaviors in reengaging with the community. The intervention components included casework, group work, and transitional support activities aimed at reconnecting the participants. The program also incorporated animal-assisted interventions to enhance eng…
Interventions	Zhu, N; Hawke, LD; Prebeg, M; Hayes, E; Darnay, K; Iyer, SN; Henderson, J	Intervention outcome preferences for youth who are out of work and out of school: a qualitative study	2022	BMC PSYCHOLOGY	Young people aged 16 and 29. In total, 30 young people between the ages of 16 and 29 (M = 22.07, SD = 3.54) participated.	To understand young people’s preferred intervention outcomes and approaches for youth who are out of work and school.	Qualitative	Thirty youth participated in virtual focus groups. Transcripts were analyzed using thematic analysis.	Virtual focus groups with semi-structures interview guide.	Thematic analysis.	Not specified	Canada	Youth want interventions and approaches that support them in (1) vocational readiness, (2) securing a job, and (3) mental health and well-being, while providing them with (4) high-contact, individualized, and integrated support. Participants expressed a desire for interventions that align with their educational and employment goals while also addressing their mental health and well-being needs.	Young people want interventions to be individualized and integrated, providing a high level of support for their educational and employment pursuits as well as their mental health and well-being. Incorporating youth’s perspectives when designing interventions can increase intervention relevance and potentially service uptake, helping youth continue to pursue their educational and vocational goals.	The Upcoming Youth program aims to support young individuals who are out of work and out of school. Focuses on providing interventions that align with the preferences of the youth, including personalized opportunities for employment, education, and training. Emphasizes individualized, integrated support, high-contact services, and the importance of understanding and non-judgmental staff character…
Main topic	Author(s)	Title	Publication Year	Journal	Target population	Aim/objective	Study type	Methods	Data type	Type of analysis	Study period	Country/region	Results	Conclusions
Social issues	Albath, EA; Buttner, C; Rudert, SC; Sibley, CG; Greifeneder, R	Young, unemployed, excluded: Unemployed young adults report more ostracism	2023	EUROPEAN JOURNAL OF SOCIAL PSYCHOLOGY	Adults of working age (18-65 years old) who are either employed or unemployed.	The aim of the studies was to investigate the relationship between employment status, age, and feelings of being an outsider, as well as to explore ostracism experiences among unemployed individuals in New Zealand.	Quantitative	The studies used quantitative methods, including surveys and statistical analyses such as two-way ANOVAs and multiple regressions, to examine the association between employment status, age, and experiences of ostracism and feeling like an outsider.	The data collected for the studies were quantitative in nature, involving numerical values and categorical variables related to employment status, age, gender, and feelings of being an outsider or experiencing ostracism.	The type of analysis conducted in the studies included two-way ANOVAs, multiple regression models, cross-lagged panel analysis, and mediation analyses	2015-2018	New Zealand	The results of the studies indicated that unemployment stigma consciousness was positively associated with the frequency of ostracism experiences and feeling like an outsider.	The studies underscored the significance of understanding the impact of unemployment on social exclusion and feelings of being an outsider. The findings emphasized the need for interventions to address the heightened risk of experiencing ostracism among unemployed individuals, especially younger age groups.
Social issues	André, G; Crosby, A	The "NEET" category from the perspective of inequalities: toward a typology of school-to-work transitions among youth from lower class neighborhoods in the Brussels region (Belgium)	2023	JOURNAL OF YOUTH STUDIES	The study population consisted of young people from lower-class neighborhoods in Brussels, including those in social action programs, declared and undeclared employment, professional training, and school. The research aimed to diversify the population by including NEETs and those at risk of dropping out, with a focus on gender diversity. The fieldwork involved ethnographic methods like informal e…	The aim of the research is to analyze NEET situations among youth, critique the NEET category, explore youth experiences, and study the research population divided into non-NEET and NEET situations to understand their social positions and trajectories.	Qualitative	The study involved observational methods such as direct observation as part of the ethnographic fieldwork conducted in the neighborhoods of Brussels. The researchers interacted with the participants in public spaces to observe their behaviors and social interactions, aiming to gain insights into their trajectories and experiences.	The study used qualitative data types, including ethnographic methods, informal exchanges, and direct observations.	The type of analysis used in the study is qualitative analysis of inequalities. The researchers employed a theoretical framework based on qualitative sociology to analyze the processes and chains of processes that give rise to NEET (Not in Education, Employment, or Training) situations among youth.	Conducted over a 2-year period, but the specific years were not mentioned	Belgium	The discrimination leading to NEET situations may manifest later for girls upon entering the job market. It emphasized the importance of considering various qualitative indicators related to social belonging, class origin, immigrant family membership, social rupture experiences, and accumulations of inequalities in understanding youth trajectories.	The study concluded that the issue of youth in NEET situations primarily stems from their social environments and how they are treated, rather than individual responsibility.
Social issues	Chaikovska, O; Posokhova, A; Melnyk, L; Kurytsia, A	The Development of Prosocial Tendencies in Out-of-School Students	2021	REVISTA ROMANEASCA PENTRU EDUCATIE MULTIDIMENSIONALA	The target population for the study on prosocial behavior development in teenagers and adolescents was out-of-school students in their teenage and adolescent years.	The aim of the study was to develop and test a program of psychological and pedagogical support to enhance prosocial behavior in out-of-school teenagers and adolescents.	mixed methods	The study utilized theoretical methods such as analysis and generalization of literature on prosocial behavior. Empirical methods included conversation, observation, testing	The data collected for the study included both qualitative data from literature analysis and observations, as well as quantitative data from tests and statistical analyses of the changes in prosocial behavior among teenagers and adolescents in the experimental and control groups.	Statistical methods such as Wilcoxon T nonparametric criterion for dependent samples to compare changes within groups before and after the experiment. Additionally, U-Mann-Whitney nonparametric criteria were used to compare differences between the experimental and control groups. Correlation analysis and other statistical tests were also employed to analyze the data.	2013-2014	Ukraine	The results of the study showed significant differences in prosocial behavior among teenagers and adolescents in the experimental group before and after the psycho-correctional measures, with improvements in areas such as amiability and universalism.	The study concluded that the psycho-correctional measures aimed at developing prosocial behavior in teenagers and adolescents led to positive changes in their behavior, particularly in areas such as empathy, altruism, and adherence to social norms.
Social issues	Cruz, E; Cozman, FG; Souza, W; Takiuti, A	The impact of teenage pregnancy on school dropout in Brazil: a Bayesian network approach	2021	BMC PUBLIC HEALTH	Teenagers	To connect health and education by building a model capturing both dependence and independence relations, and associated probabilities	Structural Causal Model (SCM)	Quantitative	Database prepared by the Adolescent House Project and invited experts in the areas of Health, Education and Social Assistance to answer a survey containing questions aimed at detecting possible causal relationships, interviews of 343 teenagers	Bayesian network approach	Not specified	Brazil	The analysis indicated a strong cause-effect relation between teenage pregnancy and school dropout, bolstered by economic vulnerability.	Pregnancy of the teenager is a major factor but found that a history of teenage pregnancy on the part of the mother is a major factor.
Social issues	Drakaki, M; Tzagkarakis, SI; Papadakis, N; Basta, M; Chiang, TH	Inequalities, Vulnerability and Precarity among Youth in Greece: The Case of NEETs	2022	URBANITIES-JOURNAL OF URBAN ETHNOGRAPHY	The target population discussed in the documents is the group of NEETs (young people aged 15-24 who are not in employment, education, or training) in Greece.	The aim of the research project was to identify the key characteristics of both youth and NEETs in Greece.	Mixed-methods	The study is a mixed-methods research project, combining both qualitative and quantitative research methods. It involved semi-structured interviews, focus groups, and checklists to gather data on the characteristics, skills, and needs of NEETs in Greece.	Qualitative data was obtained through semi-structured interviews and focus groups to gather insights into the experiences, skills, and needs of NEETs. Quantitative data, on the other hand, was collected through checklists and surveys to analyze the demographic characteristics and statistical information related to the NEET population.	descriptive and longitudinal analyses	1996 to 2016	Greece	Age was identified as a determining factor affecting a young person's chances of becoming a NEET, with a dramatic increase in the percentage of NEETs after the age of 22, peaking at 34.9% by age 24.	The conclusion drawn from the research on NEETs in Greece emphasized the low levels of trust young people have in public institutions, attributing their lack of qualifications and skills to the educational system and political factors.
Social issues	Kiss, L; Fotheringhame, D; Quilan-Davidson, M	Latin American young NEETs: Brazil as a case study for systemic risks of youth social exclusion	2022	JOURNAL OF YOUTH STUDIES	15-17 (adolescents) & 18-27 (youth)	Examine contextual drivers of NEETs in Brazil, and to critically assess broader implications for policy	Exploratory ecological correlation analysis	Review of literature and analysis of data from Brazilian National Census (the country's population statistics).	Quantitative	Survey and cognitive measurements	2007-2016	Brazil	Latin American youth are in a particularly disadvantageous position.	Policies that aim to overcome social exclusion and marginalisation of youth need to focus on systemic drivers of the NEET condition among vulnerable subgroups of young people
Social issues	Matli, W; Ngoepe, M	Life situations and lived experiences of young people who are not in education, employment, or training in South Africa	2021	EDUCATION AND TRAINING	15-34	To further explore the life situations and lived experiences of people in South Africa who are NEET	Qualitative	Semi-structured interviews were carried out with 24 NEET people	Interview data	Thematic analysis	2018	South Africa	Poverty remains an obstacle for many young people in furthering their studies or developing their ideas into businesses. Most NEETs who took part in this study are still seeking opportunities to become economically active, regardless of their current financial situations	There remains a lack of adequate exploration and understanding of the experiences and life situations of people who are NEET.
Social issues	Mdluli-Maziya, P; Mncayi, P; Sere, K	Poverty Among Youth-Headed Households in South Africa: Quo Vadis	2024	JOURNAL OF POVERTY	15-34	Analyse factors that determine poverty among youthheaded households	Quantitative	General Household Survey data	Binary logistic regression	binary logistic regression	2018	South Africa	Being male, unmarried, unemployed, social grant (i.e. having more members of the household who are recipients of social grants) and having less head of household income resulted in increased probabilities of poverty in youth-headed households. Female youth-headed households in the sample had a lower likelihood of falling into poverty, which is contrary to findings of most studies.
Social issues	Miranda, A; Arancibia, M; Fainstein, C	Sexual division of labor, unemployment, and drug use in Buenos Aires underprivileged youths	2024	JOURNAL OF YOUTH STUDIES	18-35 yrs	Study the social trajectories of young people living in marginalized neighborhoods in Argentina	Action research	Neighborhood Centers	Survey	Discussing results from survey findings and focus groups	2000-2019	Argentina	Labor trajectories are marked by instability, informality, and long periods of inactivity, tendencies that are especially prevalent in the case of wome	Due to the prevailing unemployment and job insecurity, marginalized neighborhoods grew where the expansion of the drug market took place. This, together with the persistence of a traditional gender model and increased violence, intersected and defined misguided trajectories in youth groups exposed to continuous segregation.
Main topic	Author(s)	Title	Publication Year	Journal	Target population	Aim/objective	Study type	Methods	Data type	Type of analysis	Study period	Country/region	Results	Conclusions
Childhood adversity	Bjoerkenstam, E; Helgesson, M; Mittendorfer-Rutz, E	Childhood adversity and risk of later labor market marginalization in young employees in Sweden	2023	EUROPEAN JOURNAL OF PUBLIC HEALTH	Employees aged 19-29	To assess the associations between childhood adversity (CA) and the risk of later labor market marginalization (LMM) among young employees in Sweden, while also examining the potential mediating role of occupational class in this relationship.	longitudinal cohort study	Quantitative	Quantitative, consisting of numerical data collected from the Longitudinal Integration Database for Health Insurance and Labor Market Studies (LISA), which includes information on employment status, childhood adversity, and demographic variables.	The analysis conducted in the study includes causal mediation analysis using Cox regression models to assess the relationships between childhood adversity, occupational class, and labor market marginalization outcomes, such as long-term unemployment (LTU) and long-term sickness absence (LTSA).	2010-2016	Sweden	Childhood adversities were associated with increased risks of labor market marginalization, with total effects partially mediated by occupational class.	The study highlights the importance of early detection and intervention strategies to support children facing adversities, as well as the need for vocational interventions to mitigate long-term negative outcomes.
Childhood adversity	de Vries, TR; Arends, I; Oldehinkel, AJ; Bultmann, U	Associations between type of childhood adversities and labour market participation and employment conditions in young adults	2023	JOURNAL OF EPIDEMIOLOGY AND COMMUNITY HEALTH	young adults aged 22	Examine the associations between individual childhood adversities (AEs) and labour market outcomes in young adults aged 22.	prospective cohort study	Quantitative	numerical data collected from surveys and assessments related to childhood adversities, educational status, employment status, and other demographic variables. The study also includes categorical data, such as classifications of employment conditions and parental educational levels.	latent class analysis (LCA) to identify distinct labour market outcome groups based on various employment-related variables. Additionally, multinomial logistic regression models were used to examine the associations between childhood adversities and the identified labour market outcome groups. Pairwise comparisons and adjustments for multiple testing were also performed to assess group-specific d…	2001-2012	The Netherlands	The study identified four distinct labour market outcome groups among young adults: students with side jobs, early workers, non-working students, and inactive individuals. Significant differences in exposure to nine types of adverse experiences (AEs) were found, with inactive individuals showing the highest exposure rates across most AEs, particularly maltreatment and peer influences.	Different adverse experiences are not equally associated with labour market outcomes. Researchers and stakeholders in policy and practice should be aware of the differences between adverse experiences in their importance for labour market outcomes in young adults.
Childhood adversity	Vergunst, F; Tremblay, RE; Vitaro, F; Nagin, D; Park, J; Algan, Y; Beasley, E; Cote, SM	Behaviors in kindergarten are associated with trajectories of long-term welfare receipt: A 30-year population-based study	2023	DEVELOPMENT AND PSYCHOPATHOLOGY	The target population in the study consisted of participants from the Quebec Longitudinal Study of Kindergarten Children, a population-based sample of children born in 1980/1981 in Quebec, Canada.	The aim of the study was twofold: 1. To create trajectories of welfare receipt from age 18–35 years in a population-based sample of males and females. 2. To examine the association between kindergarten behaviors (inattention, hyperactivity, aggression, opposition, anxiety, and prosociality) and chronic welfare receipt trajectories, considering the moderating effects of family adversity.	Longitudinal	The study used mixed effects multinomial logistic regression models to examine the association between kindergarten behaviors and trajectories of welfare receipt.	The dataset included information on kindergarten behaviors assessed at age 5–6 years and welfare receipt trajectories from age 18–35 years.	he data were analyzed using mixed effects multinomial logistic regression models to investigate the associations between behavioral predictors and welfare trajectories.	1980/81-2015	Canada	Participants recruited from French-speaking public schools in Quebec had lower high school graduation rates compared to the national averages reported for Quebec and Canada in 1997/1998.	The study concluded that early interventions targeting behavioral issues in childhood, especially inattention, aggression-opposition, and low prosociality, could have significant long-term benefits by improving social integration, education attainment, and potentially reducing welfare needs.
Main topic	Author(s)	Title	Publication Year	Journal	Target population	Objective/aim	Study type 2	Method	Data type	Type of analysis	Study period	Country	Results	Conclusion
Employing NEETs, farming	Abukari, ABT; Zakaria, A; Azumah, SB	Gender-based participation in income generating activities in cocoa growing communities. The role of youth training programs	2022	HELIYON	Youth 15 to 25	Examine the determinants of gender-based participation of the youth in income generating enterprises in cocoa growing areas in Ghana	Quantitative	Multinomial probit model	4,702 participants of the Next Generation Cocoa Youth Program (MASO) initiative	Propensity Score Matching (PSM) technique to compare the characteristics of the male and female groups and remove missing observations. The multinomial regression	2016-2020	Ghana	Given the same level of exposure (MASO), women are more likely to be unemployed, less likely to engage in cocoa production and more likely to be engaged in non-cocoa enterprises	Policies towards encouraging savings among the youth is recommended to aid in startup businesses, which may be supported by low interest loans.
Employing NEET	Alves, DE; Ballo, JG; Nilsen, W; Lundberg, CS; Lillebraten, A; Bernstrom, VH	Which companies hire NEET? Organisational characteristics of hiring NEET in a Norwegian full-population registry study	2023	JOURNAL OF YOUTH STUDIES	Companies	Identify which types of organisations hire NEET	Register analysis	Linear probability models of finding former NEETs among new hires	Registerdata	Bivariat and multivariate regression models	2017-2018	Norway	Workplaces with staff with low income, incomplete secondary school, NEET history and immigrant background were more likely to hire new NEET the following year. Organisation size was unrelated to the likelihood of hiring NEET.	The results provide a guide towards which companies can serve as gate-openers for NEET
Employing NEET	Ballo, JG; Heglum, MA; Nilsen, W; Bernstrom, VH	Can adolescent work experience protect vulnerable youth? A population wide longitudinal study of young adults not in education, employment or training (NEET)	2022	JOURNAL OF EDUCATION AND WORK	Youth 16-29	Examine how early work experience in adolescence influences the risk of being NEET	Register analysis	Linear probability models are used to estimate the NEET risk at age 25 and age 29	Registerdata	Logistic regression	2001–2014	Norway	The findings reveal that early work experience is related to a lower NEET risk for everyone, but more strongly for the young people with disabilities or early school leaving	Early work experience is a potentially important protective factor against subsequent NEET status, particularly among vulnerable young people.
Employing NEETs, farming	Bangura, KS; Lynch, K; Binns, T; Gbanie, S	Facing post-crisis livelihood challenges? Insights from young farmers in Kenema city, Eastern Province, Sierra Leone	2023	LAND USE POLICY	Urban youth cultivators 15 to 35 yrs.	Examine the post-crisis livelihood challenges of youth farmers in Kenema, Sierra Leone’s third largest city. the paper explores their transformation from dangerous living to productive agriculturalists within Kenema	Exploratory approach	Interview, GIS mapping, group discussions	Survey and interview data	World Bank statistics	2018	Sierra Leone	The study reveals how urban youth in post-crisis contexts can play a vital role in national development when a proactive and pro-youth public platform is evident locally.	Appropriate resource mobilisation can unlock the latent potentials of youth for both self and community development
Employing NEETs, societal contribution	Barford, A; Coombe, R; Proefke, R	Against the odds: Young people's high aspirations and societal contributions amid a decent work shortage	2021	GEOFORUM	Youth 18 to 35 yrs.	Investigate young people's perspectives on their aspirations, the obstacles they face in securing decent work, and their responses to the lack of employment opportunities.	Mixed-method	Online survey, promoted through the NGO's extensive networks across over 45 countries.	Qualitativ and quantitative responses though an online survey.	Quantitative responses analyzed using Excel and qualitative long-answer responses coded manually	Not specified	Tanzania, Zambia, Uganda, Zimbabwe and including samples from Asia and Pacific region.	91% of respondents felt optimistic about achieving their work-related aspirations in the future. The study highlighted a strong sense of ambition among young people, with many expressing dreams of becoming entrepreneurs or suppliers in various sectors. However, it also revealed that respondents faced significant barriers, including economic challenges and limited access to opportunities, which co…	Despite the high aspirations of young people, there is a pressing need to address the structural barriers limiting their access to employment opportunities. It advocates for increased attention to stimulating demand for young people's labor and prioritizing the voices of marginalized youth in research. The study calls for actionable strategies to support young people's ambitions and enhance their…
Employing NEETs, entrepreneurial	Biney, IK	Engaging young adults in fostering entrepreneurial mind-set using the community education approach: Case study of chorkor community, Ghana	2023	COMMUNITY DEVELOPMENT	18-35	How young adults could foster entrepreneurial mind-sets using the community education, especially adopting group learning at Chorkor community in Ghana	Field survey research design was used to comprehend and collect in-depth and rich information from the participants	Qualitative	Interviews and focus groups	Descriptive narrative and interpretivist approaches	N.A.	Ghana	The results indicate that the participants were empowered as they engaged in group learning to acquire skills in trades	The governments in developing countries and higher education institutions must partner to develop holistic and integrated policies to motivate young adults to learn in groups to become entrepreneurial.
Employing NEET	Burnett, C	Sport-for-employability as an innovative practice in addressing youth underemployment in sub-Saharan Africa	2023	Frontiers in Sports and Active Living	Youth underemployment	Generate insights informed by preliminary findings of an ambitious 6-month government-funded “youth employment program” in South Africa	Qualitative	Participatory Action Research approach	Interviews and focus groups	Grounded theory approach	N.A.	South Africa	Being engaged in a sport-for-development program provided youth with a high level of soft skill acquisition transferable to a working environment. The challenge remained to ensure an appropriate skill set to find employment in sport or other sectors.	Youth work within the sport-for-development sector may enhance youth employment when key mechanisms are in place. The latter refers to the development of soft skills, integration into an ecosystem of related work within and across sport and other sectors, as well as pathway assistance.
Employing NEETs, engagement	Chow, DWS; Goi, A; Salm, MF; Kupewa, J; Mollel, G; Mninda, Y; Ambonisye, J; Malongo, A; Ketang'enyi, E; Sanga, E; Ngowi, H; William, R; Msuya, E; Mmbaga, BT; Mpili, A; Dow, DE	Through the looking glass: empowering youth community advisory boards in Tanzania as a sustainable youth engagement model to inform policy and practice	2024	FRONTIERS IN PUBLIC HEALTH	Youth 13 to 26 yrs	Describes engagement with youth Community Advisory Board (CAB) members across four locations in Tanzania. Aim was to identify the most important health challenges faced by young people in Tanzania and summarize their recommended strategies and solutions.	Mixed-method	Surveys and qualitative feedback.	Strucutred surveys and qualitative data from open-ended responses.	Thematic content analysis for qualitativer survey respones. Quantitative data were coded and quantified to identify the frequency of challenges and solutions.	2023	Tanzania	The top challenge faced by Tanzanian youth was unemployment and financial concerns, reported by 45% of participants. Gender-based violence and sexual reproductive health issues were also significant challenges, with 13% and 8% respectively. Additionally, solutions proposed by participants included job creation and improved mental health support, reflecting the urgent needs identified in the surve…	CABs are effective in fostering meaningful youth engagement and empowerment in addressing health challenges. The identified priority challenges, such as unemployment and mental health, align with broader adolescent health agendas, emphasizing the need for targeted interventions. It highlights the importance of involving young people as active contributors to agenda-setting and solution developmen…
Employing NEETs	Chowa, G; Masa, R; Bilotta, N; Zulu, G; Manzanares, M	Can social networks improve job search behaviours among low-income youth in resource-limited settings? Evidence from South Africa	2023	DEVELOPMENT SOUTHERN AFRICA	Youth 18-25 yrs	Addresse current evidence gaps by investigating the association of social networks and job search behaviours in a sample of South African youth who are neither in employment, education, or training (NEET)	Cross-sectional design	Quantitative	Baseline survey of youth employment and financial capability project	Multivariable generalised linear regression	2015	South Africa	Results indicated that the association of social networks with job search behaviours depends on the type of social network and job search behaviours. Having more people in youth’s social network was associated with a higher likelihood of attending a job interview but no association with job applications’ submission. Additional family members were positively associated with job interviews, as well…	Fndings indicate that socialnetworks, particularly family members, are more predictive of job interviews than job applications.
Employing NEET	Daunfeldt, SO; Gidehag, A; Rudholm, N	How Do Firms Respond to Reduced Labor Costs? Evidence from the 2007 Swedish Payroll Tax Reform	2021	JOURNAL OF INDUSTRY COMPETITION & TRADE	Firms	Investigate the effects of a payroll tax cut in Sweden that decreased firms’ labor costs in relation to the number of young employees that they had employed when the reform was implemented in 2007	Theoretical firm-level perspective; Should expect reduced labor costs for young employees to give rise to both a substitution effect and a scale (output) effect	Consider firms to have received different doses of the payroll tax cut	Register-based database	Firm-level difference-in-difference-in-differences (DDD)	2003-2008	Sweden	Most firms received small labor cost savings as a result of the reform, but those that received larger cost savings increased their number of employees significantly more than firms that received no, or minor, labor cost savings	The Swedish payroll tax reform created 18,100 jobs over the period 2006–2008; most of these jobs were within the targeted group of young employees
Employing NEET	Gao, JZ; Al Mamun, A; Yang, Q; Rahman, MK; Masud, MM	Environmental and health values, beliefs, norms and compatibility on intention to adopt hydroponic farming among unemployed youth	2024	SCIENTIFIC REPORTS	Unemployed youth in China, aged between 18 and 35 years old, with a focus on their perceptions and intentions towards hydroponic farming technology adoption.	Investigate the values, ecological worldview, and intentions of unemployed Chinese youth towards hydroponic farming technology to understand their adoption behavior and motivations.	Quantitative	Survey questionnaire distributed online to participants	Final sample of 727 valid and usable questionnaires responses.	Structural equation modeling (SEM) with a variance-based partial least squares (PLS-SEM) approach.	March and April 2022	China	The results confirmed that environmental, emotional, and health values significantly associated with individuals' ecological worldviews. There was an interconnection between ecological worldview, awareness of consequences, and ascription of responsibility, and all three significantly influenced personal norms. The key determinants of the intentions and behaviors to adopt hydroponic farming techno…	To promote and motivate the interest and intention to use hydroponics among unemployed youth, government agencies, and related companies should focus on providing technology-related and pro-environmental information and training. This is expected to increase the acceptance and awareness of hydroponics among this group, thus increasing the adoption rate of hydroponics.
Employing NEET	Hynniewta, SG	Employment Challenges and Aspirations of Educated Youth: A Case Study of Shillong Town	2021	INDIAN JOURNAL OF LABOUR ECONOMICS	Educated youth within the age group of 20-34 years in Meghalaya, India, particularly those with graduate and postgraduate levels of education.	Investigate the employment challenges and aspirations of educated youth in Meghalaya, focusing on the relationship between higher education, job preferences, and the transition to the labor market.	Quantitative	Using suvery data to analyse the relationship between higher education, job preferences, and employment status among the target group.	Questionnaire survey (455 respondents)	Descriptive statistics, Chi-square tests, and logistic regression.	Not specified	India	Youth unemployment is predominantly involuntary in nature and those who were previously employed, held jobs which are mostly on contractual basis. There is also a link between the type of education and job opportunities where those with “technical” education and those with postgraduate and above level of education have better job opportunities as they constitute the higher divisions of the occupa…	Higher education is linked to preferred job sectors among educated youth in Meghalaya. Self-employment opportunities significantly influence employment outcomes, and there is a strong preference for government jobs among the respondents. Addressing the mismatch between education and job requirements, as well as creating more job opportunities, is crucial for enhancing youth employment in the regi…
Employing NEET	Madende, P; Henning, JIF; Jordaan, H	Accounting for Heterogeneity among Youth: A Missing Link in Enhancing Youth Participation in Agriculture-A South African Case Study	2023	SUSTAINABILITY	18-36	Develop distinct youth typologies informed by diverse endowment of livelihood assets, including the psychological assets and entrepreneurial characteristics that shape young people’s career and livelihood choices, including participation in agriculture	Modified sustainable Livelihood Framework	Quantitative	Survey	Principal component analysis (PCA) and hierarchical cluster analysis (CA) to formulate youth typologies	2018-2021	South Africa	The seven distinct clusters representing youth typologies were named “Training beneficiaries with access to extension”, “Job secure”, “Females endowed with negative psychological capital”, “Opportunist and determined livestock farmers”, “Social grant reliant”, “Resource poor traditional livestock farmers” and “Non-farming income with access to credit”	Support initiatives should not only address access to physical resources, but should also foster the development of soft skills such as entrepreneurial skills and boosting the psychological capital of young people while addressing gender inequalities
Employing NEET	Tulcanaza-Prieto, AB; Salazar, PAB; Aguilar-Rodríguez, IE	Determinants of Youth Unemployment in Ecuador in 2019	2023	ECONOMIES	Youth 18 to 29 yrs.	Studies the social and demographic factors that influenced youth unemployment. Evaluate the probability of being unemployed.	Quantitative	Cross-sectional, registerdata	Cross-sectional database ENEMDU, collectd by INEC.	Logistic regression models with marginal effects	2019	Ecuador	The results reveal that being a woman and afro, living in an urban area, and increasing the years of education raise the probability of being unemployed in the age group from 18 to 29 years old, while the probability is reduced by being a head of household or son-in-law/sister-in-law and not being single.	The study shows that the Ecuadorian population faces vulnerability in the labor market, where differences in gender, ethnicity, and social factors determine the unemployment level. In particular, being "Afro-Ecuadorian, mulatto, or Black" highly increases the probability of being unemployed in Ecuador.
Employing NEET	Weiss, J; Ferrante, L; Soler-Porta, M	There Is No Place like Home! How Willing Are Young Adults to Move to Find a Job?	2021	SUSTAINABILITY	Youth aged 18 to 35 in 11 European countries.	Investigate factors influencing willingness of young adults to move for a new job.	Mixed methods - survey + interviews	Cross-sectional study using the CUPESSE dataset.	Online surveys in 9 countries, face-to-face interviews in 2 countries.	Descriptive statistics and correlation analysis.	2016	European countries including Austria, Germany, Spain, UK.	Men more willing to move for new jobs than women. Education level positively correlated with willingness to move. Age negatively impacted willingness to relocate. Risk-taking propensity increased willingness to move.	The study emphasized the need to consider individual characteristics and social context when analyzing youth mobility patterns for employment opportunities.
Employing NEET	Woolcott, G; Loosemore, M; Keast, R; Chamberlain, D	Addressing youth un/underemployment through construction social procurement: an ecological systems theory perspective	2023	CONSTRUCTION MANAGEMENT AND ECONOMICS	Young and disadvantaged job seekers in the construction industry.	To understand the social ecology networks influencing employment pathways.	Qualitative research.	Thematic analysis, diagrammatic mapping, and social ecology network framework	Qualitative data from focus group discussions.	Deductive analysis using a theoretical framework.	N.A.	Australia	The research emphasized the role of the Connectivity Centre in facilitating meaningful employment opportunities and wrap-around services for disadvantaged job seekers. The study identified gaps in the employment landscape and emphasized the need for further research to explore different types of intermediaries and their effectiveness in transitioning young people into employment in construction.	The study underscores the value of social networks and intermediary support in enhancing employment outcomes for young and disadvantaged job seekers in the construction sector.
Employing NEET	Woolcott, G; Loosemore, M; Keast, R; Metzer, A; Alkilani, S	Transitioning young people into employment in the Australian construction industry: the trust-building role of project-based intermediaries	2024	ENGINEERING CONSTRUCTION AND ARCHITECTURAL MANAGEMENT	Young people working in construction	Explore whether project-based intermediaries can support the development of disadvantaged young people’s trust in the often-problematic systems which are meant to help transition them into employment in construction.	In-depth case study	Interviews	Qualitative	Interpretivist epistemology	N.A.	Australia	Project-based intermediaries can play an important trust-building role by bridging a young person’s strong social ties (family and friendship) and weak social ties (with government and construction industry organizations), both of which can be problematic when used in isolation to seek employment in construction.	The project_x0002_based intermediary creates a new form of linking social capital, enabling social procurement policies which target young people to work while also addressing wider systemic problems in Australia’s employment systems.
Employing NEET	Morris, K	Getting a foot in the door: local labour markets and the school-to-work transition	2023	JOURNAL OF YOUTH STUDIES	The study focuses on 16-25 year old individuals in the UK observed leaving full-time education between 1998 and 2008.	To investigate how local labor market conditions impact the duration of job search for young individuals transitioning from education to employment.	Quantitative data drawn from both register and survey	Data is drawn from the British Household Panel Survey and UK Nomis labor market statistics, using an accelerated failure time model for survival analysis.	Survey + register	The study employs loglogistic parametric accelerated failure time models to analyze transitions into employment.	The study covers the period from 1998 to 2008	UK	The study reveals that local labor market conditions significantly influence the duration of job search for young individuals. Individuals with lower qualifications in areas of weak demand experience prolonged transitions to secure full-time employment. The study highlights the impact of spatial disparities on youth labor market integration, emphasizing the importance of addressing structural opp…	Policy interventions should focus on addressing the structural challenges in labor markets to facilitate smoother transitions for young individuals entering the workforce, particularly in areas with weak demand. Efforts to reduce youth unemployment scars should consider the spatial disparities and the impact of local labor market conditions on job search durations.
Main topic	Author(s)	Title	Publication Year	Journal	Target population	Objective/aim	Study type	Method	Data type	Type of analysis	Study period	Country	Results	Conclusion
Cyclical variation	Abdullah, B; Mansoor, K	Employment crisis and decent work deficits for youth in India	2023	JOURNAL OF SOCIAL AND ECONOMIC DEVELOPMENT	Youth population in India, specifically focusing on individuals aged 15-29 years	Analyze youth employment trends in India, focusing on the quality of employment opportunities and the challenges faced by young individuals in the labor market.	Quantitative	Nationally representative employment surveys (register-based design)	Employment and Unemployment Surveys	Computing indicators of decent work based on data	2004-2018	India	There is a pressing need for policies that focus on improving the quality of employment for youth in India, as they face challenges in finding secure and productive work opportunities.	They emphasize the importance of addressing the discrepancies in decent work indicators between youth and adult workers to ensure sustainable economic growth and social development.
Cyclical variation	Alam, SA; Bose, B	Stepping into adulthood during a recession: Did job losses during the Great Recession impact health of young adults?	2022	HEALTH ECONOMICS	Young adults (ages 18-27)	Examine the impact of job losses during the Great Recession on mental health, physical health, health behavior, and risky health behavior.	Paneldata	Quantitative	Survey data	Regression analysis	2007-2009	US	Poorer individuals suffered more from increased worries, obesity, and binge drinking. In contrast, for those living with their parents, job loss of young adults did not negatively affect their own health. Instead, fathers' job losses led to worse mental health, physical health, and health behavior for young adults.	When living on their own, young adults were responsible for their households' livelihood, and consequently, own job losses led to stress and negative health outcomes. However, when living with parents, they were financially reliant on their parents.
Cyclical variation	Cabasés, MÀ; López, J	Young women in Spain faced with a model of structural job insecurity	2022	COGENT SOCIAL SCIENCES	Young adults (ages 16-34)	Visualize the comparative social inequality of young adults in Spain	Graphic visualisation	Quantitaive, microdata	Labour Force Survey	Graphic	2008-2020	Spain	Information that can be obtained from official statistics shows that the impact has not been homogeneous, affecting young women to a greater extent due to their situation of structural vulnerability	Young women were the most affected by the COVID-19 pandemic
Cyclical variation	Cooper, M	Blind alley' to 'steppingstone'? Insecure transitions and policy responses in the downturns of the 1930s and post 2008 in the UK	2023	JOURNAL OF YOUTH STUDIES	Youth and juvenile (14-18 yrs) unemployment	Describe how insecure youth transitions were problematised and responded to by policy makers in the 1930s compared to post 2008	Historical	Document analyses	Achival data	Document analyses	1930s and post 2008	UK	The article, through an exploration of archival data, has demonstrated similarities in how the problem was framed in policy-making discourses.	In both periods, there was a prevalent view of young people as vulnerable to dependency and/or demoralisation. They were seen as malleable objects for intervention and discipline.
Cyclical variation	Coulter, R	Are younger adults becoming less residentially mobile? A decomposition analysis of British trends, 1997-2019	2023	POPULATION SPACE AND PLACE	Young adults (ages 20-34)	Examine how relocation propensity during the traditionally highly mobile phase of young adulthood changed in the United Kingdom from 1997 to 2019	Two year comparison	Quantitative	Survey	Regression, decomposition	1997-2019	UK	Rates of long‐term address changing in young adulthood fell over this period due to changes in behaviour. Relocation has also become harder to predict as rates of address changing have fallen most sharply among those groups who were formerly the most mobile	More temporary forms of mobility may be substituting for long‐term relocations as transitions to adulthood become more protracted and precarious.
Cyclical variation	Gagne, T; Schoon, I; Sacker, A	Trends in young adults' mental distress and its association with employment: Evidence from the Behavioral Risk Factor Surveillance System, 1993-2019	2021	PREVENTIVE MEDICINE	Young adults (ages 18-34)	Examine how employment is linked to trends in mental health among young adults across economic contexts in more recent years	Annual cross-sectional survey cycles	Quantitative	26 annual cross-sectional survey cycles	Trend analyses	1993-2019	UK	The increase in mental distress over the past four years occurred in a period where there have been relatively high levels of employment. This finding suggests that the short-term effects of “macro-level” employment do not suffice to explain mental health trends in this age group.	Frequent mental distress doubled in men and women aged 18–34 between 1993 and 2019.
Main topic	Author(s)	Title	Publication Year	Journal	Target population	Aim/objective	Study type	Methods	Data type	Type of analysis	Study period	Country/region	Results	Conclusions and recommendations
Cross-country comparisons	Andersson, L; Minas, R	REACHING WITHOUT OUTREACHING	2021	INTERNATIONAL JOURNAL OF SOCIAL WELFARE	19 member states’ implementation plans (YG-plans)	Examine how EU member states have translated the EU youth guarantee (YG) recommendation, focusing on early interventions in the form of outreach	Observational	Quantitative content analysis with corpus linguistics methods	Youth Guarantee implementation plans (YG-plans)	Combine quantitative content analysis with corpus linguistics	2013-206	19 member states (Austria, Belgium, Croatia, Cyprus, Czech Republic, Denmark, Finland, Germany, Greece, Ireland, Latvia, Luxembourg, Malta, The Netherlands, Poland, Slovenia, Spain and Sweden)	They found very little outreach in the YG-plans. In the outreach described, guidance and information on education and labour market efforts dominate, whereas social work and local level community work is largely absent.	EU has not succeeded in making the member states include outreach work and move beyond pure labour market and education efforts in its policy agenda for young unemployed.
Cross-country comparisons	Berigel, M; Boztas, GD; Rocca, A; Neagu, G	A model for predicting determinants factors for NEETs rates: Support for the decision-makers	2023	SOCIO-ECONOMIC PLANNING SCIENCES	NEETs both in EU member states and in partner countries	Analyze the determining factors of the high levels of NEETs both in EU member states and in partner countries, to support policy steering and increase socio-economic cohesion	Observational	Regression methods	Eurostat and World Bank databases	Panel data, fixed effects, cluster analyses	2005-2020	32 European countries (the EU-27 countries, the United Kingdom, Iceland, Norway, Switzerland, and Turkey)	They identified five clusters of countries according to the Hierarchical clustering method.	Employment rate of recent graduates is one of the main drivers of the NEET rates in Clusters 2, 3 and4, denoting for these countries a problem connected with the school-to-work transition, mainly on the side of high education. GDP is a significant determinant for countries in Clusters 1 and 2 while the tax contributionrate appears determinant, especially for Cluster 4
Cross-country comparisons	Bojadjieva, DM; Cvetanoska, M; Kozheski, K; Mujcinovic, A; Gasparovic, S	The Impact of Education on Youth Employability: The Case of Selected Southeastern European Countries	2022	YOUTH & SOCIETY	NEETs in South-eastern Europe	Estimate the impact of different educational levels on youth employability and changes in the rates of NEET population	Observational	Regression methods	Paneldata, NEET rates	Multiple linear regression models	2009-2019	Bosnia and Herzegovina; Croatia; Montenegro; North Macedonia; Serbia; and, Slovenia	The results suggest that the impact of the attained level of education has an ambiguous effect on the rates of youth employment.	The relationship with changes in NEET rates are statistically significant and negative in most of the selected group of countries.
Cross-country comparisons	Buttler, D	Employment Status and Well-Being Among Young Individuals. Why Do We Observe Cross-Country Differences?	2022	SOCIAL INDICATORS RESEARCH	NEETs in Europe	Analyse why in some countries the difference in subjective well-being between employed and unemployed young individuals is substantial, whereas in others it remains small	Observational	Regression methods	European Social Survey and macro-level databases	Multilevel regression models	2002-2014	Europe	Vocational orientation, autonomy of schools and developed LMP increase life satisfaction of young employees.	Vocationally oriented education systems strengthen the employment – well-being relationship.
Cross-country comparisons	Cefalo, R; Scandurra, R; Kazepov, Y	Territorial Configurations of School-To-Work Outcomes in Europe	2024	POLITICS AND GOVERNANCE	NEETs in Europe	Compare configurations of STWT outcomes in EU regions in the last 15 years, looking at educational attainment, employment integration outcomes, contextual characteristics, and their changes over time	Observational	Cluster analyses	Eurostat	Descriptive	2007-2019	European regions (NUTS 2)	They detected four groups of regions with similar averages across the period considered and four groups of regions with similar trajectories of change over time.	Unequal geography of youth opportunities in Europe.
Cross-country comparisons	Danner, M; Guégnard, C; Maguire, S	Understanding economic inactivity and NEET status among young women in the UK and France	2021	JOURNAL OF EDUCATION AND WORK	NEETs in UK and France	Examine the position of young women in the UK and France who are defined as not in education, employment or training (NEET) and economically inactive (EI).	Observational	Quantitative	The Céreq 'Génération 1992, 1998, 2004, 2010ʹ Surveys from France, OECD statistics, and a recent qualitative study in England	Descriptive	1992-2017	UK and France	Both countries had a similar rate of young women who were NEET and EI, which stood at approximately 10% of all 15–29-year-olds (OECD 2020). Barriers include living in low-income households with limited financial resources and sparse opportunity structures, which lock many young women into long-term NEET EI status.	The place of young people, especially young women and single mothers, in welfare systems remains largely ignored.
Cross-country comparisons	Fusaro, S; Scandurra, R	The impact of the European social fund on youth education and employment	2023	SOCIO-ECONOMIC PLANNING SCIENCES	NEETs in Europe	Disentangling the impact of the European Social Fund (ESF) on youth education and employment prospects	Observational	Regression methods	Eurostat	OLS, 2SLS, IV	2007-2018	European regions (NUTS 2)	The receipt of funding is associated with a human capital polarization of regional populations. Identify a positive impact of the ESF on populationshares with lower-secondary and tertiary education, and a simultaneous negative impact on the share of those with upper-secondary education.	They identify a positive impact of the ESF on populationshares with lower-secondary and tertiary education, and a simultaneous negative impact on the share of those with upper-secondary education
Cross-country comparisons	Jongbloed, J; Giret, JF	Quality of life of NEET youth in comparative perspective: subjective well-being during the transition to adulthood	2022	JOURNAL OF YOUTH STUDIES	NEETs in Europe	Examine the self-reported subjective well-being (SWB) of NEETs across 24 countries in Europe.	Observational	Quantitative	European Social Survey	Descriptive and multilevel regression models	2002-2016	24 countries in Europe	Absolute levels of SWB by youth sub-group are highest in the Universalistic countries, where the welfare state is more extensive. Relative inequalities between NEET and non-NEET youth are also highest in these same contexts	Overall levels of well-being differ systematically amongst countries for both NEET and non-NEET groups, being highest in the Nordic countries
Cross-country comparisons	Liotti, G	Labour Market Regulation and Youth Unemployment in the EU-28	2022	ITALIAN ECONOMIC JOURNAL	NEETs in Europe	To test empirically the validity of the hypothesis of a beneficial effect of higher labour market flexibility on youth unemployment.	Observational	Panel data model that takes into account both of the country fixed effects and time fixed effects.	Eurostat and Fraser Institute data	Panel data analyses	2000-2018	EU-28	Find little or no support in favour of the neoclassical hypothesis stating that higher labour market flexibility is able to reduce youth unemployment. Higher economic growth and higher investment in active labour market policy represent the key variables to reduce the youth unemployment.	Policymakers should target public policies to guarantee fiscal incentives to stimulate firms to hire young people with a permanent contract, preventing these workers from falling into the trap of precariousness
Cross-country comparisons	Minh, A; Bültmann, U; Reijneveld, SA; van Zon, SKR; McLeod, CB	Depressive Symptom Trajectories and Early Adult Education and Employment: Comparing Longitudinal Cohorts in Canada and the United States	2021	INTERNATIONAL JOURNAL OF ENVIRONMENTAL RESEARCH AND PUBLIC HEALTH	NEETs in Canada and USA	Examine how the course of symptoms from ages 16–25 influences early adult education and employment in Canada and the USA.	Observational	Quantitative	National Longitudinal Survey of Children and Youth & National Longitudinal Survey of Youth 79 Child/Young Adult	Descriptive, regression	1986-2014	Canada and USA	In both countries, increasing, decreasing, and mid-peak trajectories were associated with higher odds of working with low educational credentials, and/or NEET relative to low-stable trajectories.	Higher depressive symptom levels at various points between adolescent and adulthood are associated with working with low education and NEET in Canada and the USA, but Canadians are more likely to have better education and employment outcomes
Cross-country comparisons	Savvides, N; Milhano, S; Mangas, C; Freire, C; Lopes, S	'Failures' in a failing education system: comparing structural and institutional risk factors to early leaving in England and Portugal	2021	JOURNAL OF EDUCATION AND WORK	NEETs in England and Portugal	Analyse and compare ‘Structural Factors’ (SF) and ‘Institutional Factors’ (IF) of risk in a region in England and in Portugal.	Observational	Qualitative, multiple comparative case-study	59 semi-structured interviews and focus groups with 209 educational stakeholders across 18 educational settings	Ecological conceptual framework developed by the UK-based team	N.A.	England and Portugal	SF was the most discussed risk category in England but not in Portugal, albeit largely for the same reason: that they are difficult to address, relating to rigid and entrenched educational systems and policies, socio-economic disadvantage and inequalities	The education systems need to move away from providing a ‘one size fits all’ academic model of education that results in schools essentially failing to cater to diverse students’ interests and abilities and to prepare them with the skills needed to enter the labour market.
Cross-country comparisons	Zhou, YR	The lying flat movement, global youth, and globality: a case of collective reading on Reddit	2023	GLOBALIZATIONS	Global youth, specifically millennials (Gen Y) and Gen Z, who are directly affected by societal pressures and phenomena related to youth withdrawal in the context of contemporary globalization.	Explore how global consciousness of connectivity influences the responses of global youth to societal pressures, particularly focusing on the phenomenon of youth withdrawal from traditional work culture.	Qualitative	Exploratory research design.	Reddit discussions on the lying falt movement, focusing on themes related to global youth withdrawal and societal pressures in the context of globalization.	In total, 1022 comments by 616 users, were analysed. Thematic analysis using Nvivo software.	2021	USA, the UK, Canada, the European Union, Australia, Singapore, Germany, Norway, the Philippines, and intermittently blocked in China.	The immediate reactions from Redditors were positive and supportive, reflecting sentiments of inspiration and agreement. The study also emphasized the limitations of the data being solely driven by Redditors themselves, with a focus on English-speaking males from the Global North, indicating underrepresentation of perspectives from youth in the Global South, including China.	The findings illustrate the emergence of consciousness of connectivity in online spaces, transcending territorial boundaries and fostering global communication. It emphasized the importance of subjective aspects of globalization and the perspectives of global youth in understanding contemporary globalization processes.
